# Supplementary material for: Transcriptomic Analysis of Pediococcus pentosaceus Reveals Carbohydrate Metabolic Dynamics Under Lactic Acid Stress
Source: Front Microbiol. 2021 Sep 16;12:736411. doi: 10.3389/fmicb.2021.736411 (PMC8481956; doi:10.3389/fmicb.2021.736411)
Supplement: Supplementary file 1 [file Table_1.xlsx]

## Sheet: Title page
Transcriptomic Analysis of Pediococcus pentosaceus Reveals Carbohydrate Metabolic Dynamics under Lactic Acid Stress Table S1 HTseq analysis of RNA-seq results Dong Han1,2, Qiaojuan Yan3, Jun Liu1, Zhengqiang Jiang1*, Shaoqing Yang1* 1Key Laboratory of Food Bioengineering (China National Light Industry), College of Food Science and Nutritional Engineering, China Agricultural University, Beijing, C…

## Sheet: HTseq counts
	1 htseq	2 htseq	3 htseq	4 htseq	5 htseq	6 htseq	7 htseq	8 htseq	9 htseq	10 htseq	11 htseq	12 htseq
T256_00010	700.103	722.68	1013	616.911	611.619	572.818	913.165	851.076	890.555	566.927	641.131	629.391
T256_00015	37.2148	36.6429	27.9664	5.13379	8.29569	5.00277	14.0987	17.8621	12.7313	22.947	15.8881	15.351
T256_00020	2244.52	2398.08	2728.27	946.329	944.955	902.167	978.778	995.024	1408.08	2150.27	1227.12	1205.05
T256_00025	874.547	1109.47	1735.47	1371.58	1398.2	1452.47	1509.65	1529.84	1995.63	2895.38	1828.07	1831.57
T256_00030	1923.54	2049.97	2313.44	3001.56	3047.54	3150.91	3688.45	3588.18	4112.85	4397.73	3495.38	3316.77
T256_00035	497.747	276.858	290.539	977.988	925.347	973.039	1052.53	1017.61	1190.38	978.624	836.461	832.792
T256_00040	2895.77	2125.29	2145.64	6617.46	6499.3	6715.39	6979.42	6340.52	7434.45	5559.93	5190.73	4820.21
T256_00045	1807.24	1365.97	1115.55	3016.96	2863.52	2975.82	3362.01	3149.51	3884.32	2699.65	1908.44	2584.72
T256_00050	1293.21	1357.82	1802.28	1304.84	1454.01	1418.29	1383.3	1367.5	1514.39	1437.57	1530.86	1404.62
T256_00055	467.51	445.822	327.828	320.862	377.077	325.18	361.687	340.956	373.027	367.153	382.249	314.695
T256_00060	1463.01	1630.61	1270.92	1263.77	1297.9	1290.72	1250.45	1259.28	1441.18	1224.29	1127.12	1137.89
T256_00065	1446.72	1270.29	854.528	635.735	693.821	706.225	694.634	668.252	865.092	737.005	693.469	625.553
T256_00070	1588.6	1215.32	932.212	275.514	208.901	259.31	236.967	293.148	303.642	329.358	235.518	226.427
T256_00075	13.9555	2.03572	13.9832	17.1126	27.1495	20.8449	21.1481	22.5903	33.1014	5.39931	21.4957	19.1887
T256_00080	27.9111	20.3572	43.5032	26.5246	43.7409	31.6842	27.113	28.8946	24.1895	20.2474	40.1875	19.1887
T256_00085	1267.63	926.252	713.142	125.778	133.485	150.917	171.354	184.4	234.256	143.082	163.554	144.875
T256_00090	2353.83	1803.65	1420.07	319.151	333.336	352.696	441.941	460.737	553.175	411.697	371.968	380.897
T256_00095	2914.38	2288.15	1752.56	397.869	436.655	432.74	511.351	516.95	641.021	445.443	341.127	370.343
T256_00105	4689.06	2764.51	2217.11	3013.54	2889.16	2987.49	311.799	297.351	413.131	1640.04	1629.93	1455.47
T256_00110	186.074	126.215	99.436	390.168	368.781	411.061	23.8594	18.3874	12.0947	206.523	229.91	229.306
T256_00115	1018.75	734.894	616.814	2111.7	2047.53	1955.25	175.15	158.132	147.047	1537.45	1545.82	1428.6
T256_00120	1342.06	1076.9	1148.17	859.91	749.629	821.289	633.901	607.836	525.803	525.082	547.672	771.388
T256_00125	446.577	415.287	273.449	137.757	144.043	164.258	79.1699	88.2597	101.214	85.0391	106.544	95.9437
T256_00130	90024.8	76889.1	62967.8	4104.47	3898.97	4040.57	3594.64	3417.96	3118.53	4457.13	4015.02	4791.43
T256_00135	41.8666	71.2502	119.634	63.3168	59.5781	60.0333	45.5498	41.5031	36.2842	32.3958	32.7108	57.5662
T256_00140	4.65184	12.2143	17.0906	24.8133	17.3455	13.3407	15.7255	18.3874	19.097	26.9965	26.1686	12.4727
T256_00145	4.65184	4.07144	7.76843	21.3908	11.3123	18.3435	15.7255	25.7424	21.0067	14.8481	25.234	20.1482
T256_00150	9.30369	30.5358	17.0906	31.6584	36.1994	35.0194	28.7397	31.5213	36.2842	36.4453	26.1686	28.7831
T256_00160	0	2.03572	0	2.5669	0	1.66759	2.16904	2.62678	1.27313	5.39931	2.80378	2.87831
T256_00165	30.237	22.3929	7.76843	12.8345	15.8372	22.5125	15.1833	25.2171	21.6432	20.2474	10.2805	26.8642
T256_00170	113.97	158.786	170.906	208.774	233.034	217.621	197.382	223.276	233.619	282.114	195.33	213.955
T256_00175	72.1036	40.7144	85.4528	77.0069	80.6945	70.8726	72.6628	74.6005	82.1169	112.036	74.7675	69.0795
T256_00180	18.6074	20.3572	35.7348	43.6372	45.2492	30.0166	41.2117	46.2313	43.923	47.2439	28.9724	51.8096
T256_00185	1704.9	1541.04	1224.31	220.753	241.329	242.635	209.312	252.171	299.186	345.556	266.359	297.426
T256_00190	37.2148	30.5358	57.4864	33.3697	54.2991	57.5319	51.5146	52.5356	80.2072	43.1944	54.2064	52.7691
T256_00195	144.207	175.072	163.137	322.573	313.728	338.521	497.794	508.544	549.992	452.192	396.268	444.219
T256_00200	81.4073	81.4287	110.312	207.063	236.05	240.967	171.896	181.248	194.789	161.979	161.685	170.78
T256_00205	58.1481	89.5716	133.617	73.5844	66.3655	54.1967	58.0218	56.7384	57.9274	58.0425	50.4681	59.4851
T256_00210	30.237	54.9644	127.402	45.3485	46.0034	36.687	44.4653	40.9777	49.6521	33.7457	27.1032	49.8907
T256_00215	9.30369	16.2857	12.4295	35.0809	30.1662	35.8532	31.451	40.4524	34.3745	43.1944	34.58	34.5397
T256_00220	13.9555	8.14287	12.4295	23.9577	28.6578	34.1856	36.8736	29.9453	40.1036	24.2969	19.6265	23.9859
T256_00225	327.955	234.108	139.832	202.785	169.685	184.269	287.94	288.42	352.021	230.82	139.254	164.064
T256_00230	386.103	252.429	187.996	136.901	143.289	128.405	185.995	187.027	210.703	98.5373	75.7021	86.3494
T256_00235	667.54	728.787	846.759	141.179	148.568	124.236	138.818	140.27	123.494	113.385	102.805	113.214
T256_00240	274.459	313.501	215.962	64.1724	71.6446	80.8782	60.7331	66.7202	62.3834	51.2934	72.8983	55.6474
T256_00245	41.8666	18.3215	24.859	13.6901	10.5582	14.1745	20.0636	19.4382	15.2776	18.8976	22.4303	15.351
T256_00250	113.97	89.5716	62.1475	46.2041	40.7243	37.5208	37.4159	39.4017	32.4648	63.4418	50.4681	28.7831
T256_00255	230.266	175.072	209.748	89.8414	83.7111	94.2189	83.508	72.4991	91.6654	110.686	92.5248	103.619
T256_00260	216.311	197.465	189.55	177.971	172.701	185.103	224.495	212.769	244.441	198.424	190.657	196.685
T256_00265	79.0814	89.5716	93.2212	93.2639	84.4652	83.3796	105.741	101.394	117.128	91.7882	98.1324	90.1871
T256_00270	30.237	16.2857	10.8758	38.5034	37.7077	44.1912	35.2469	34.6735	37.5574	45.8941	42.0567	30.702
T256_00275	4.65184	4.07144	4.66106	7.70069	6.03323	7.50416	10.3029	11.5578	8.91191	4.04948	3.73838	5.75662
T256_00280	16.2815	10.1786	12.4295	10.2676	12.8206	10.8393	10.3029	15.7607	8.27535	6.74913	12.1497	5.75662
T256_00285	90.711	107.893	205.087	580.974	546.761	585.324	631.19	651.441	465.329	367.153	470.101	534.407
T256_00290	67.4517	87.5359	79.238	60.7499	43.7409	40.856	56.395	48.3327	52.1984	29.6962	23.3648	34.5397
T256_00295	0	0	0	0	0	0	0	0	0	0	0	0
T256_00300	0	0	0	0	0	0	0	0	0	0	0	0
T256_00305	0	0	0	0	0	0	0	0	0	0	0	0
T256_00310	0	0	1.55369	4.27816	1.50831	5.00277	3.79582	2.10142	7.63878	8.09896	2.80378	7.6755
T256_00315	0	0	0	0	0	0	0	0	0	0	0	0
T256_00325	0	0	0	0	0	0	0	0	0	0	0	0
T256_00330	0	0	0	0	0	0	0	0	0	0	0	0
T256_00335	0	0	0	0	0	0	0	0	0	0	0	0
T256_00345	0	0	0	0	0	0	0	0	0	0	0	0
T256_00355	0	0	0	0	0	0	0	0	0	0	0	0
T256_00360	2.32592	18.3215	13.9832	8.55632	8.29569	12.5069	10.8452	12.6085	15.2776	18.8976	9.34594	15.351
T256_00365	169.792	109.929	93.2212	63.3168	66.3655	79.2106	77.5431	78.278	78.9341	86.3889	61.6832	66.2012
T256_00370	2191.02	2227.08	1558.35	246.422	329.565	267.648	246.728	286.844	224.708	236.22	284.117	266.724
T256_00380	109.318	107.893	119.634	65.028	71.6446	50.0277	60.7331	64.6187	42.0133	51.2934	52.3373	59.4851
T256_00385	90.711	101.786	63.7012	55.6161	67.1197	57.5319	57.4795	66.7202	59.2006	44.5443	75.7021	57.5662
T256_00390	48.8444	89.5716	82.3454	90.697	85.9735	86.7147	154.002	125.56	103.76	133.633	138.32	215.873
T256_00395	0	2.03572	3.10737	2.5669	5.27908	1.66759	5.96485	5.77891	5.72909	10.7986	7.47675	10.5538
T256_00400	539.614	480.43	483.197	200.218	171.193	200.945	261.369	231.682	306.825	390.1	258.882	271.521
T256_00405	13.9555	8.14287	9.32212	13.6901	15.0831	27.5153	17.8946	17.3367	28.0089	24.2969	28.0378	24.9454
T256_00410	832.68	914.038	419.495	239.577	358.977	315.175	298.243	332.025	324.012	399.549	478.512	428.868
T256_00420	165.14	156.75	88.5602	154.014	127.452	137.576	179.488	147.625	201.155	292.912	218.695	182.293
T256_00425	1821.2	1133.9	696.052	1758.32	1690.06	1866.03	2131.08	2196.51	2875.37	3860.5	2756.12	2989.61
T256_00430	0	0	0	0	0	0	0	0	0	0	0	0
T256_00435	0	0	0	0	0	0	0	0	0	0	0	0
T256_00440	0	0	0	0	0	0	0	0	0	0	0	0
T256_00445	0	0	0	0	0	0	0	0	0	0	0	0
T256_00450	4.65184	2.03572	7.76843	5.13379	6.03323	5.00277	3.79582	4.20285	3.81939	8.09896	7.47675	5.75662
T256_00455	0	0	0	0	0	0	0	0	0	0	0	0
T256_00460	0	0	0	0	0	0	0	0	0	0	0	0
T256_00470	0	0	0	0	0	0	0	0	0	0	0	0
T256_00475	0	0	0	0	0	0	0	0	0	0	0	0
T256_00480	16.2815	6.10716	9.32212	57.3274	52.7908	55.0305	81.3389	92.4626	96.1214	95.8377	72.8983	80.5927
T256_00490	0	0	0	0	0	0	0	0	0	0	0	0
T256_00495	6.97777	2.03572	0	1.71126	6.78738	3.33518	0	3.15213	2.54626	0	0	0
T256_00500	2.32592	0	3.10737	0.855632	1.50831	3.33518	0.542259	0.525356	1.9097	0	0	1.91887
T256_00505	0	0	0	1.71126	0	0	0	0	1.27313	0	0	0.959437
T256_00510	0	0	0	0	0	0	0	0	0	0	0	0
T256_00515	2.32592	0	0	0	3.01662	0.833796	2.16904	0	0	0	0.934594	0
T256_00525	0	0	0	0	0	0	0.542259	1.57607	5.72909	2.69965	0.934594	0
T256_00530	9.30369	18.3215	0	4.27816	3.01662	5.00277	7.04937	4.7282	8.91191	0	0.934594	0.959437
T256_00535	41.8666	18.3215	27.9664	17.9683	16.5914	15.0083	24.4017	22.0649	29.9186	9.44878	18.6919	4.79719
T256_00540	51.1703	30.5358	29.5201	17.9683	13.5748	14.1745	23.3172	21.0142	15.2776	5.39931	19.6265	15.351
T256_00545	0	0	0	0	0	0	0	0	0	0	0	0
T256_00550	0	2.03572	0	0.855632	1.50831	0.833796	2.16904	1.57607	1.27313	8.09896	4.67297	3.83775
T256_00555	0	0	3.10737	1.71126	1.50831	3.33518	3.25356	0.525356	2.54626	6.74913	0.934594	0.959437
T256_00565	0	0	0	0	0	0	0	0	0	0	0	0
T256_00570	0	0	1.55369	2.5669	0.754154	0.833796	0	0.525356	0	0	0.934594	0
T256_00575	0	0	0	0	0	0	0	0	0	0	0	0
T256_00585	851.288	531.323	431.925	150.591	144.798	160.923	181.115	158.657	136.225	136.332	162.619	178.455
T256_00590	909.436	519.108	545.344	204.496	180.243	170.928	233.172	195.958	167.417	186.276	197.199	187.09
T256_00595	6.97777	2.03572	6.21475	4.27816	11.3123	10.0055	8.67615	8.93105	13.3679	10.7986	11.2151	11.5132
T256_00600	1681.64	1484.04	2083.49	160.003	148.568	172.596	244.017	310.485	451.961	952.977	433.652	808.806
T256_00610	197.703	189.322	144.493	65.8837	85.9735	81.712	72.6628	80.3794	124.13	252.418	156.077	133.362
T256_00615	597.762	565.93	313.845	170.271	211.163	199.277	123.635	168.639	297.913	534.531	336.454	315.655
T256_00620	4721.62	4983.44	2771.78	144.602	196.834	170.928	46.0921	51.4849	55.3812	188.976	186.919	162.145
T256_00625	63076.7	60145.3	43556.1	3212.9	3169.71	3436.07	2682.02	2857.93	3107.08	4544.87	3822.49	4397.1
T256_00645	416.34	474.322	630.797	1317.67	1183.27	1299.05	1852.9	1762.57	1524.57	1455.11	1616.85	1718.35
T256_00650	186.074	191.358	208.194	343.108	379.339	336.02	132.311	127.136	101.85	241.619	319.631	341.56
T256_00655	262.829	303.322	320.059	504.823	566.369	496.108	154.002	180.722	105.033	248.368	467.297	458.611
T256_00660	18.6074	16.2857	15.5369	5.98942	11.3123	12.5069	4.33808	4.20285	3.18283	13.4983	14.9535	10.5538
T256_00665	232.592	201.536	57.4864	35.9365	44.4951	50.8615	53.6837	52.0102	66.8394	136.332	88.7864	114.173
T256_00670	1207.15	1270.29	559.327	287.492	374.814	384.38	187.08	214.87	246.987	404.948	334.585	383.775
T256_00675	0	0	0	0	0	0	0	0	0	0	0	0
T256_00680	0	0	0	0	0	0	0	0	0	0	0	0
T256_00685	0	0	0	0.855632	0	0	0	0	0	0	0	0
T256_00690	20996.1	15005.3	12861.4	3491.83	3149.35	3399.38	2496.02	2313.67	2480.7	4597.51	3982.3	3830.07
T256_00695	83.7332	67.1787	51.2717	31.6584	24.8871	25.8477	29.282	43.0792	35.6477	63.4418	49.5335	55.6474
T256_00700	41.8666	48.8572	23.3053	22.2464	42.2326	23.3463	22.7749	37.8256	38.1939	36.4453	43.9259	39.3369
T256_00705	32.5629	24.4286	27.9664	15.4014	15.0831	17.5097	23.3172	23.1156	21.0067	17.5477	24.2994	22.0671
T256_00710	125.6	101.786	85.4528	53.9048	56.5615	60.0333	56.395	54.637	82.7535	75.5903	59.814	67.1606
T256_00715	109.318	105.857	93.2212	91.5526	113.877	114.23	106.825	125.56	150.866	195.725	157.012	155.429
T256_00720	4.65184	6.10716	4.66106	1.71126	3.77077	4.16898	2.7113	3.15213	4.45596	5.39931	6.54216	6.71606
T256_00725	2.32592	10.1786	3.10737	5.13379	8.29569	1.66759	4.33808	4.7282	3.18283	1.34983	6.54216	4.79719
T256_00730	0	0	0	0.855632	0	0	0	1.05071	0	2.69965	0.934594	0.959437
T256_00735	4.65184	0	3.10737	11.9788	5.27908	5.00277	2.7113	2.62678	5.72909	17.5477	15.8881	5.75662
T256_00740	232.592	168.965	194.211	414.126	419.309	394.385	418.082	415.556	480.607	468.39	356.08	455.733
T256_00745	202.355	164.893	87.0065	12.8345	30.1662	36.687	16.2678	16.8114	18.4604	24.2969	22.4303	23.0265
T256_00750	272.133	128.25	48.1643	27.3802	33.1828	26.6815	22.2326	25.2171	33.1014	33.7457	37.3838	29.7426
T256_00755	153.511	75.3216	80.7917	16.257	15.0831	13.3407	18.9791	19.4382	14.641	14.8481	14.0189	15.351
T256_00760	169.792	130.286	91.6675	20.5352	29.412	29.1828	27.6552	22.0649	26.7357	24.2969	25.234	18.2293
T256_00765	179.096	122.143	108.758	36.7922	28.6578	33.3518	24.4017	30.996	28.6454	35.0955	31.7762	24.9454
T256_00770	155.837	87.5359	79.238	18.8239	16.5914	19.1773	24.4017	21.0142	12.7313	12.1484	16.8227	28.7831
T256_00775	183.748	142.5	111.865	42.7816	53.5449	40.856	54.2259	44.6552	31.8283	39.145	32.7108	33.5803
T256_00780	137.229	87.5359	55.9327	108.665	146.306	120.067	165.389	171.791	198.608	276.714	217.76	172.699
T256_00785	186.074	217.822	114.973	176.26	177.226	181.767	192.502	210.142	259.082	255.117	257.013	222.589
T256_00790	304.696	264.643	447.462	303.749	295.628	295.997	330.778	307.858	366.662	535.881	382.249	447.098
T256_00795	532.636	777.645	1780.53	502.256	446.459	509.449	364.941	321.518	316.373	515.634	489.727	615.959
T256_00800	2784.13	2300.36	1323.74	35.0809	31.6745	50.0277	23.8594	21.5396	35.0111	89.0885	62.6178	47.9719
T256_00805	6712.61	5750.91	3705.54	136.901	162.143	156.754	67.7824	64.0934	84.0266	276.714	171.965	185.171
T256_00810	10266.6	10052.4	8459.82	11630.6	11982	13460.8	6320.58	6587.96	10165.3	51451.3	30665	30819
T256_00815	2274.75	2809.29	4400.04	2802.2	2632.75	2831.57	800.917	755.987	884.189	6377.93	3978.57	3855.98
T256_00820	1870.04	1832.15	2179.82	1051.57	1144.05	1068.09	351.926	342.007	417.587	2043.64	1394.41	1330.74
T256_00825	29411.3	42652.4	31240	6021.94	7027.2	6638.68	3936.26	3906.02	3421.54	5335.86	7939.37	7026.92
T256_00830	12436.7	16776.4	13512.4	2078.33	2246.62	2211.23	1371.37	1413.21	1389.62	1746.68	2019.66	2733.44
T256_00835	1411.83	1089.11	1191.68	1647.09	1623.69	1700.94	1455.97	1449.98	1485.11	1447.01	1646.75	1658.87
T256_00840	188.4	240.215	160.03	145.457	162.897	145.914	64.5289	66.1948	65.5662	126.884	145.797	147.753
T256_00845	344.236	344.036	158.476	151.447	248.117	180.1	142.072	146.574	140.044	202.474	261.686	239.859
T256_00850	411.688	486.537	271.895	1485.38	1751.15	1879.38	210.397	263.729	252.08	4332.94	3701.93	3478.92
T256_00860	162.815	230.036	130.51	846.22	1109.36	950.527	105.741	105.071	117.128	1704.83	1908.44	1618.57
T256_00865	116.296	114	97.8823	805.15	951.742	928.848	115.501	111.901	108.853	1264.79	1570.12	1372.95
T256_00870	106.992	160.822	107.204	956.597	1288.09	1063.09	167.016	173.367	148.32	1468.61	2140.22	1658.87
T256_00875	83.7332	148.607	118.08	1042.16	1227.76	1082.27	137.734	168.639	150.229	1498.31	1657.97	1588.83
T256_00880	20.9333	38.6787	37.2885	48.771	44.4951	42.5236	37.4159	30.996	44.5596	60.7422	63.5524	60.4446
T256_00885	434.947	506.894	551.559	118.933	114.631	118.399	97.0644	97.7161	119.038	167.378	139.254	123.767
T256_00890	123.274	181.179	200.426	38.5034	85.9735	64.2023	31.9933	23.1156	19.7335	106.636	102.805	76.755
T256_00895	76.7554	77.3573	114.973	88.1301	91.2526	96.7203	17.8946	19.9635	20.3701	76.9401	94.394	90.1871
T256_00905	276.785	199.5	114.973	73.5844	82.2028	82.5458	24.9439	30.4706	32.4648	89.0885	79.4405	65.2417
T256_00910	23982.6	27771.3	34832.1	5462.36	5077.72	5159.53	4403.15	4284.28	3130.63	4224.96	5391.67	5522.52
T256_00915	2114.26	1506.43	1339.28	448.351	433.638	473.596	403.441	384.035	425.862	521.033	496.269	474.921
T256_00920	711.732	570.001	543.79	361.932	346.911	335.186	361.687	292.098	347.565	419.796	323.369	341.56
T256_00925	148.859	71.2502	71.4696	47.9154	41.4785	57.5319	32.5356	38.8763	49.0155	41.8446	66.3562	49.8907
T256_00935	81.4073	59.0358	63.7012	79.5738	106.336	92.5513	83.508	69.8723	80.8438	74.2405	100.002	86.3494
T256_00940	13.9555	26.4643	27.9664	71.8731	76.9237	97.5541	4.88033	7.35498	1.9097	1706.18	1817.78	1710.68
T256_00945	30.237	24.4286	21.7516	116.366	116.894	133.407	10.8452	8.40569	6.36565	1703.48	2106.57	1769.2
T256_00950	13.9555	8.14287	7.76843	71.0175	89.7443	97.5541	4.88033	5.25356	5.72909	993.472	1247.68	1109.11
T256_00955	74.4295	26.4643	54.379	248.989	253.396	249.305	25.4862	30.4706	21.0067	2821.14	2740.23	2807.31
T256_00960	27.9111	40.7144	15.5369	59.8942	58.824	42.5236	61.8176	64.6187	42.0133	51.2934	51.4027	64.2823
T256_00965	44.1925	63.1073	38.8422	106.954	127.452	132.573	112.248	102.97	114.582	97.1875	134.582	113.214
T256_00970	169.792	122.143	66.8085	265.246	325.794	313.507	215.819	259.526	222.161	199.774	267.294	228.346
T256_00975	30.237	28.5001	31.0737	96.6864	107.844	96.7203	74.8318	75.1259	56.0178	63.4418	83.1789	74.8361
T256_00980	132.578	146.572	139.832	306.316	310.711	261.812	230.46	254.797	210.067	248.368	219.63	229.306
T256_00985	1388.58	1492.18	1617.39	2755.14	2521.14	2678.15	115.501	143.947	127.313	2954.77	2654.25	2703.69
T256_00990	0	0	0	0	0	0	0	0	0	0	0	0
T256_00995	0	0	0	0	0	0	0	0	0	0	0	0
T256_01000	0	0	0	0	0	0	0	0	0	0	0	0
T256_01005	0	0	0	0	0	0	0	0	0	0	0	0
T256_01010	0	0	0	0	0	0	0	0	0	0	0	0
T256_01015	0	0	0	0	0	0	0	0	0	0	0	0
T256_01020	0	0	0	0	0	0	0	0	0	0	0	0
T256_01025	0	0	0	0	0	0	0	0	0	0	0	0
T256_01030	0	0	0	0	0	2.50139	0	0	0	0	2.80378	0.959437
T256_01035	0	0	0	0	0	0	0	0	0	0	0	0
T256_01040	0	0	0	0	0	0	0	0	0	0	0	0
T256_01045	0	0	0	0	0	0	0	0	0	0	0	0
T256_01050	0	0	0	0	0	0	0	0	0	0	0	0
T256_01055	0	0	0	0	0	0	0	0	0	0	0	0
T256_01060	0	0	0	0	0	0	0	0	0	0	0	0
T256_01065	0	0	0	0	0	0	0	0	0	0	0	0
T256_01070	0	0	0	0	0	0	0	0	0	0	0	0
T256_01075	0	0	0	0	0	0	0	0	0	0	0	0
T256_01080	0	0	0	0	0	0	0	0	0	0	0	0
T256_01085	0	0	0	0	0	0	0	0	0	0	0	0
T256_01090	0	0	0	0	0	0	0	0	0	0	0	0
T256_01095	25.5851	14.25	54.379	100.109	85.9735	80.0444	33.0778	20.4889	21.6432	93.138	156.077	133.362
T256_01100	11.6296	10.1786	0	6.84506	6.03323	3.33518	1.08452	3.15213	1.9097	1.34983	1.86919	1.91887
T256_01105	6.97777	20.3572	4.66106	7.70069	3.01662	5.83657	4.33808	2.62678	0.636565	6.74913	4.67297	8.63494
T256_01110	27.9111	32.5715	29.5201	23.1021	19.608	19.1773	22.2326	17.8621	14.0044	25.6467	8.41134	29.7426
T256_01115	44.1925	28.5001	40.3959	52.1936	50.5283	40.0222	39.0427	35.1988	33.738	47.2439	51.4027	61.404
T256_01120	60.474	18.3215	26.4127	39.3591	33.9369	30.0166	23.8594	20.4889	23.5529	43.1944	45.7951	32.6209
T256_01125	6.97777	16.2857	24.859	12.8345	19.608	12.5069	16.2678	29.4199	22.9164	17.5477	28.0378	24.9454
T256_01130	93.0369	109.929	223.731	127.489	127.452	145.914	156.713	165.487	139.408	130.933	226.172	202.441
T256_01135	1262.98	1178.68	1026.99	1004.51	1043.75	1094.77	97.6067	100.868	85.9363	4898.52	4929.05	4990.03
T256_01140	474.488	394.929	338.704	1938.01	1851.45	1897.72	102.487	110.85	89.1191	21739	21616.2	22189.9
T256_01145	234.918	175.072	125.849	391.024	406.489	441.078	23.3172	26.2678	27.3723	1635.99	1976.67	1669.42
T256_01150	144.207	101.786	110.312	485.999	469.084	468.593	23.8594	25.7424	17.8238	2223.16	2640.23	2078.14
T256_01155	395.407	264.643	222.177	460.33	407.243	398.554	15.7255	23.1156	29.9186	10531.3	9138.46	9778.59
T256_01160	407.036	317.572	273.449	558.728	545.253	591.161	42.8385	32.572	57.2909	14628.1	12787.1	12784.5
T256_01165	462.859	419.358	338.704	905.259	993.22	934.685	71.036	62.5173	73.8416	23157.6	20242.4	20296.9
T256_01170	34.8888	101.786	66.8085	31.6584	36.9535	44.1912	34.1623	32.0467	28.6454	194.375	220.564	184.212
T256_01175	323.303	360.322	334.043	303.749	291.858	297.665	292.278	299.978	349.474	275.365	295.332	309.898
T256_01180	353.54	238.179	245.483	210.486	195.326	224.291	202.805	201.737	181.421	120.135	113.086	133.362
T256_01185	95.3628	65.143	38.8422	38.5034	51.2825	35.8532	48.8033	37.8256	38.8305	26.9965	29.907	30.702
T256_01190	34.8888	24.4286	38.8422	6.84506	23.3788	16.6759	27.113	22.0649	15.9141	14.8481	21.4957	15.351
T256_01195	13.9555	16.2857	4.66106	17.1126	11.3123	11.6731	20.6059	16.286	28.6454	9.44878	7.47675	11.5132
T256_01200	7422.02	6707.69	7552.47	2684.12	2457.03	2611.45	2875.06	2868.97	3376.34	1675.13	1245.81	1584.03
T256_01205	753.599	1017.86	579.525	114.655	147.814	122.568	149.664	208.041	190.333	102.587	86.9172	138.159
T256_01210	8077.93	5640.98	5128.72	1985.07	1902.73	2158.7	1927.19	2113.51	2779.24	4376.14	2568.26	2932.04
T256_01215	158.163	201.536	236.16	158.292	131.977	134.241	132.854	118.205	110.762	48.5937	50.4681	59.4851
T256_01220	293.066	331.822	661.871	386.746	411.768	384.38	368.194	331.499	291.547	195.725	200.938	155.429
T256_01225	2302.66	2037.75	1915.7	1099.49	988.696	1029.74	88.3883	98.2415	101.85	944.878	1044.88	1100.47
T256_01230	609.392	895.716	905.799	231.021	205.13	212.618	311.257	415.556	518.801	707.309	456.082	622.675
T256_01235	30.237	14.25	35.7348	144.602	121.419	129.238	167.016	153.404	148.956	145.781	100.002	104.579
T256_01240	488.444	614.787	821.9	260.112	231.525	223.457	257.573	243.24	197.972	140.382	144.862	189.969
T256_01245	1100.16	1221.43	1162.16	342.253	374.06	378.543	341.081	368.274	238.075	190.326	269.163	262.886
T256_01250	2505.02	2644.4	2810.62	1392.97	1351.44	1584.21	1936.41	1898.64	3100.07	8085.46	4310.35	5435.21
T256_01255	81.4073	38.6787	34.1811	49.6267	48.2658	50.8615	42.8385	44.6552	50.2887	39.145	24.2994	31.6614
T256_01260	476.814	508.93	643.226	180.538	166.668	147.582	155.086	163.911	125.403	55.3429	103.74	81.5522
T256_01265	23.2592	16.2857	12.4295	37.6478	24.8871	24.1801	28.1975	25.7424	28.0089	14.8481	12.1497	10.5538
T256_01270	8129.1	8079.77	6606.28	1763.46	1718.72	1821.84	387.715	339.905	252.08	1120.36	1319.65	1365.28
T256_01275	49177	40362.2	28974.7	21458.4	21284.5	21944.7	1133.86	1118.48	1206.29	30479.1	23327.5	24284.3
T256_01280	3126.04	2707.51	2322.76	1689.87	1794.13	1843.52	93.8109	82.4808	120.947	2389.19	1569.18	1541.82
T256_01285	7105.69	6381.98	4631.54	4312.39	4528.69	4762.64	1889.77	1938.56	2234.98	7278.26	5059.89	5875.59
T256_01290	1897.95	2587.4	3003.28	758.946	848.423	969.704	501.59	522.729	616.195	1688.63	978.52	1028.52
T256_01295	109.318	173.036	236.16	160.859	166.668	168.427	174.608	160.759	171.236	126.884	136.451	156.388
T256_01320	67.4517	30.5358	10.8758	58.183	67.8738	54.1967	96.5222	93.5133	91.6654	53.9931	56.0756	53.7285
T256_01325	65.1258	30.5358	38.8422	120.644	130.469	135.909	172.438	179.672	169.963	112.036	131.778	110.335
T256_01330	2242.19	2438.79	1977.84	217.331	247.362	225.959	169.727	228.004	201.155	168.728	214.957	219.711
T256_01335	1797.94	2290.18	1982.5	266.102	256.412	228.46	194.671	231.156	222.161	178.177	261.686	210.117
T256_01340	5696.18	6410.48	3197.49	546.749	662.147	615.341	470.139	531.135	470.422	415.747	601.878	466.287
T256_01345	11010.9	9545.49	5649.21	911.248	1105.59	977.208	852.432	916.22	951.665	751.853	855.153	791.536
T256_01350	504.725	690.109	967.947	549.316	484.921	437.743	654.507	677.709	515.618	232.17	373.838	419.274
T256_01355	332.607	260.572	223.731	162.57	175.718	156.754	167.558	190.704	145.773	67.4913	100.936	107.457
T256_01360	27.9111	14.25	6.21475	33.3697	29.412	18.3435	21.6904	25.2171	31.1917	21.5972	15.8881	21.1076
T256_01370	251.2	374.572	374.439	196.795	199.851	175.931	222.869	236.935	164.87	175.477	224.303	261.926
T256_01380	746.621	714.537	647.887	534.77	461.542	526.125	523.28	510.12	549.356	402.248	388.791	432.706
T256_01385	795.465	506.894	334.043	250.7	285.07	304.335	241.305	299.978	286.454	515.634	336.454	395.288
T256_01390	67.4517	34.6072	52.8254	97.5421	73.9071	75.8754	78.0854	80.9048	95.4848	118.785	85.048	99.7815
T256_01395	123.274	89.5716	87.0065	182.25	167.422	141.745	133.396	136.067	154.049	190.326	157.946	137.2
T256_01400	218.637	107.893	160.03	431.239	449.476	422.734	381.208	351.988	448.142	472.439	420.567	439.422
T256_01405	1465.33	1107.43	655.656	122.355	113.123	164.258	78.6276	137.643	176.965	333.407	157.946	193.806
T256_01410	86.0591	63.1073	97.8823	65.8837	40.7243	62.5347	81.3389	74.0751	65.5662	58.0425	45.7951	51.8096
T256_01415	381.451	266.679	214.409	104.387	118.402	92.5513	126.346	112.951	110.762	86.3889	102.805	89.2277
T256_01420	886.176	983.252	722.464	391.88	428.359	435.241	450.618	487.005	378.756	311.81	345.8	375.14
T256_01425	79.0814	103.822	74.577	36.7922	50.5283	56.6981	47.7188	47.8074	43.923	24.2969	48.5989	40.2964
T256_01430	51.1703	71.2502	104.097	55.6161	44.4951	50.8615	46.6343	48.3327	40.1036	33.7457	37.3838	36.4586
T256_01435	111.644	116.036	150.708	86.4188	88.236	72.5402	80.2544	77.7526	50.2887	35.0955	53.2718	57.5662
T256_01440	9959.6	9050.81	8806.3	3449.91	3109.38	3573.65	3040.99	3384.34	4152.32	4791.88	2580.41	3997.02
T256_01445	330.281	403.072	671.193	539.048	579.944	598.665	602.45	572.112	677.306	718.108	640.197	618.837
T256_01450	76.7554	158.786	243.929	238.721	233.788	260.144	322.644	292.098	320.192	291.562	248.602	234.103
T256_01455	2170.09	1785.33	1267.81	801.727	891.41	1001.39	708.191	725.516	642.931	1133.85	1255.16	1102.39
T256_01460	1204.83	1068.75	686.73	872.745	861.998	908.837	680.536	612.565	630.836	1028.57	882.257	932.573
T256_01465	65.1258	59.0358	76.1307	118.933	98.7941	109.227	53.6837	57.2638	48.379	118.785	114.955	94.0249
T256_01475	300.044	325.715	217.516	148.88	120.665	152.585	52.0569	55.1623	43.923	70.191	49.5335	70.0389
T256_01480	225.614	195.429	87.0065	116.366	108.598	100.055	30.9088	46.2313	22.9164	33.7457	33.6454	55.6474
T256_01485	113.97	77.3573	105.651	105.243	91.2526	90.0499	33.6201	35.7242	19.7335	20.2474	42.9913	47.0124
T256_01490	1511.85	1180.72	989.699	1303.13	1227.76	1259.87	129.058	129.237	103.124	1317.43	1281.33	1242.47
T256_01495	51737.8	42874.3	34793.3	11552.7	11641.1	12100	971.729	841.094	888.009	14395.9	11228.2	12671.3
T256_01500	2049.14	2442.86	2249.74	2650.75	2954.02	2898.27	240.763	225.378	176.965	3628.33	3666.41	3221.79
T256_01505	9638.62	10066.6	10282.3	12028.5	12443.5	12440.2	945.7	931.456	834.537	14977.7	13460	13041.6
T256_01510	9357.19	8468.59	8494.01	11030.8	10709.7	10992.8	924.552	841.094	805.255	12792.3	11370.3	11510.4
T256_01515	3521.45	2870.36	2380.25	2892.89	3138.79	2919.12	159.424	142.897	138.771	3514.95	3516.88	3215.07
T256_01525	67.4517	77.3573	104.097	181.394	162.897	160.089	244.559	244.816	203.064	134.983	143.927	192.847
T256_01530	441.925	557.787	1205.66	445.784	378.585	388.549	259.742	250.069	231.073	211.923	242.06	319.493
T256_01535	27.9111	8.14287	32.6274	29.0915	42.9868	31.6842	145.868	140.27	185.241	113.385	81.3097	95.9437
T256_01540	13.9555	26.4643	29.5201	32.514	36.9535	40.0222	133.396	111.375	164.234	89.0885	67.2908	60.4446
T256_01545	46.5184	57.0001	29.5201	41.0703	42.2326	23.3463	124.72	138.169	148.956	74.2405	57.0102	64.2823
T256_01550	79.0814	73.2859	52.8254	246.422	242.083	254.308	418.624	417.658	422.679	338.806	340.192	340.6
T256_01555	172.118	146.572	167.798	666.537	635.752	610.338	1092.65	1013.94	869.548	799.097	782.255	744.523
T256_01560	18.6074	6.10716	4.66106	3.42253	0.754154	5.00277	6.50711	6.30427	9.54848	9.44878	4.67297	7.6755
T256_01565	1125.75	840.752	779.951	499.689	524.891	515.286	541.175	628.325	729.504	1071.76	660.758	810.725
T256_01570	541.94	409.179	340.257	661.404	634.243	639.521	387.173	374.579	347.565	1507.76	1028.99	1052.5
T256_01575	807.095	1066.72	1334.62	357.654	412.522	410.227	344.335	316.789	432.228	508.885	400.941	460.53
T256_01580	2939.97	2778.76	2757.79	3347.23	3185.55	3361.03	2732.45	2476.53	2916.11	4242.5	3553.33	4075.69
T256_01585	935.021	624.966	585.74	374.767	322.024	303.502	387.173	416.082	354.567	237.569	217.76	285.912
T256_01590	86.0591	79.393	100.99	89.8414	82.9569	90.0499	91.0996	77.7526	83.3901	86.3889	62.6178	54.6879
T256_01595	104.667	99.7502	155.369	162.57	156.864	147.582	169.185	148.676	105.033	103.937	161.685	160.226
T256_01600	1381.6	1473.86	1654.68	3373.76	3171.97	3324.34	3970.42	3622.85	2795.8	2648.36	3303.79	3406.96
T256_01605	9.30369	26.4643	6.21475	120.644	92.7609	100.055	151.29	118.205	131.769	99.8872	86.9172	79.6333
T256_01610	211.659	228	177.12	125.778	127.452	123.402	125.804	148.15	114.582	89.0885	100.936	78.6739
T256_01615	525.658	551.68	607.492	150.591	128.96	140.078	124.72	123.984	143.227	89.0885	78.5059	131.443
T256_01620	223.289	311.465	430.371	170.271	112.369	120.9	123.635	160.233	155.959	149.831	125.236	149.672
T256_01625	93.0369	69.2144	83.8991	53.0492	51.2825	30.0166	38.5004	41.5031	46.4693	52.6432	45.7951	47.9719
T256_01630	13.9555	26.4643	17.0906	23.1021	21.8705	11.6731	20.6059	32.0467	31.1917	8.09896	20.5611	14.3916
T256_01635	51.1703	52.9287	51.2717	88.1301	78.432	86.7147	104.656	125.035	81.4804	102.587	78.5059	101.7
T256_01640	141.881	122.143	192.657	92.4083	85.9735	97.5541	100.318	112.426	121.584	134.983	128.974	118.011
T256_01645	530.31	592.394	765.968	963.442	1028.67	1026.4	418.624	355.666	353.294	824.744	993.473	804.008
T256_01650	60.474	24.4286	9.32212	41.926	22.6246	30.0166	41.754	32.572	37.5574	52.6432	28.0378	41.2558
T256_01655	20.9333	10.1786	1.55369	3.42253	3.01662	5.83657	6.50711	6.82962	8.91191	8.09896	5.60756	12.4727
T256_01660	18.6074	22.3929	12.4295	9.41195	5.27908	5.83657	5.96485	13.1339	6.36565	16.1979	11.2151	9.59437
T256_01665	6.97777	12.2143	6.21475	8.55632	7.54154	8.33796	9.21841	17.8621	10.185	13.4983	7.47675	19.1887
T256_01670	62.7999	73.2859	59.0401	35.9365	33.9369	33.3518	41.754	32.572	33.1014	55.3429	59.814	69.0795
T256_01675	20.9333	26.4643	13.9832	7.70069	7.54154	4.16898	7.59163	13.6592	7.63878	9.44878	21.4957	17.2699
T256_01680	69.7777	71.2502	104.097	124.067	125.944	139.244	164.305	154.98	153.412	159.28	150.47	174.618
T256_01685	104.667	101.786	79.238	41.926	47.5117	63.3685	37.9582	34.6735	40.7402	41.8446	47.6643	48.9313
T256_01690	37.2148	71.2502	38.8422	45.3485	55.0532	53.3629	42.2962	53.0609	48.379	53.9931	56.0756	70.9984
T256_01700	79.0814	32.5715	51.2717	59.0386	71.6446	73.374	56.9372	57.2638	51.5618	70.191	54.2064	47.0124
T256_01705	193.052	140.465	102.543	149.736	138.01	162.59	127.973	121.357	137.498	112.036	125.236	101.7
T256_01710	153.511	83.4645	97.8823	120.644	120.665	110.061	126.346	108.749	155.959	116.085	126.17	107.457
T256_01715	39980.3	33738	28870.6	8732.58	8408.06	9600.32	9172.32	9963.89	10934.3	15051.9	12366.5	13368.8
T256_01720	1253.67	1060.61	820.347	201.074	184.014	235.13	197.382	184.925	210.067	206.523	182.246	203.401
T256_01725	30.237	14.25	12.4295	23.9577	35.4452	53.3629	43.3808	53.5863	64.2931	79.6398	38.3183	48.9313
T256_01730	290.74	256.501	287.432	370.489	380.093	383.546	708.733	709.23	968.216	661.415	456.082	453.814
T256_01735	12178.5	10736.4	6321.95	920.66	939.676	1006.39	940.278	946.691	1033.15	1522.6	1281.33	1373.91
T256_01740	15620.9	12413.8	8753.47	1493.08	1274.52	1452.47	787.361	941.437	1022.96	2205.62	1319.65	1677.1
T256_01745	455.881	280.929	233.053	774.347	705.134	724.568	527.618	471.244	495.884	519.683	448.605	433.666
T256_01750	660.562	423.429	351.133	1207.3	1094.28	1114.78	802.002	747.056	737.143	844.991	823.377	768.509
T256_01755	334.933	319.608	267.234	886.435	831.832	837.131	606.246	555.301	555.085	608.772	590.663	608.283
T256_01760	153.511	124.179	102.543	316.584	278.283	317.676	210.397	232.733	225.981	247.018	244.864	249.454
T256_01765	88.385	69.2144	85.4528	74.44	61.8406	75.0416	84.5925	86.1583	96.7579	78.2899	83.1789	101.7
T256_01770	516.355	600.537	661.871	1428.91	1532.44	1505.83	810.136	801.167	658.209	1226.99	1532.73	1348.01
T256_01775	886.176	983.252	1090.69	2684.12	2479.66	2431.35	1345.35	1295	1012.78	1783.12	2020.59	2039.76
T256_01780	195.377	232.072	254.805	359.365	248.871	301.834	291.193	311.011	308.734	298.312	255.144	319.493
T256_01790	437.273	382.715	441.247	148.024	134.994	145.08	152.917	121.357	134.952	156.58	182.246	145.834
T256_01795	2356.16	2699.36	2507.65	826.541	895.935	912.172	419.167	397.169	438.594	1163.55	1065.44	1206.97
T256_01800	172.118	240.215	309.184	289.204	276.774	269.316	303.665	297.351	316.373	483.238	364.492	429.828
T256_01805	1332.75	1258.07	1404.53	448.351	434.393	457.754	316.137	270.033	397.217	657.365	469.166	520.974
T256_01810	609.392	671.787	697.605	213.908	195.326	233.463	145.868	148.676	188.423	292.912	200.003	236.022
T256_01815	411.688	517.073	422.603	395.302	425.343	432.74	209.854	210.668	177.602	395.499	526.176	529.609
T256_01820	2788.78	2426.58	2826.16	1689.87	1719.47	1718.45	1586.11	1507.25	1489.56	1463.21	1424.32	1557.17
T256_01825	12929.8	13680	13405.2	2116.83	2022.64	2169.54	1396.32	1464.17	1352.06	1939.7	2178.54	2152.98
T256_01830	6887.06	6135.66	5933.53	1271.47	1223.24	1283.21	796.579	716.585	693.22	1082.56	1128.05	1073.61
T256_01835	3749.39	3263.26	3029.69	782.903	773.762	832.128	471.223	468.617	507.979	637.118	714.03	648.58
T256_01840	13197.3	10962.3	10412.8	1955.98	1707.4	1906.06	1134.95	1076.98	1176.37	1579.3	1492.55	1485.21
T256_01845	507.051	346.072	360.455	515.091	500.004	490.272	582.387	496.986	682.398	664.115	582.252	576.622
T256_01850	146.533	154.715	220.624	146.313	128.96	145.08	183.284	177.045	197.972	113.385	121.497	146.794
T256_01855	9708.4	10933.8	10840.1	52884.1	54498.2	55750.9	41333.7	42030	54210.5	124424	97547.3	113539
T256_01860	423.318	276.858	407.066	871.034	976.629	1057.25	832.91	830.062	1158.55	1932.95	1043.01	1049.62
T256_01865	8505.9	7802.91	5136.49	3497.82	3597.31	3768.76	2566.51	3062.3	3212.11	6763.98	5304.75	5024.57
T256_01870	1416.49	1270.29	1183.91	805.15	792.616	848.804	765.67	740.226	837.72	911.133	773.844	753.158
T256_01875	637.303	639.216	697.605	486.855	518.104	529.46	440.315	450.755	499.704	504.835	523.373	464.368
T256_01880	1093.18	946.609	1022.33	738.411	810.715	766.258	709.275	724.991	790.614	747.804	718.703	707.105
T256_01885	930.369	846.859	623.028	528.781	546.761	575.319	510.266	534.287	597.735	530.482	463.559	455.733
T256_01890	6054.38	4187.47	2687.88	837.664	1004.53	1015.56	914.249	848.449	1259.13	1487.51	880.387	1009.33
T256_01895	669.866	482.465	438.14	475.731	423.834	500.277	443.568	407.676	520.074	777.5	556.083	535.366
T256_01900	251.2	199.5	138.278	148.024	115.386	140.911	111.163	141.846	193.516	218.672	154.208	199.563
T256_01905	81.4073	81.4287	63.7012	83.8519	68.628	100.055	94.8954	97.7161	93.5751	66.1415	71.9637	80.5927
T256_01910	6138.11	5345.8	4350.32	730.71	675.722	675.374	647.458	630.952	535.988	495.386	510.288	481.638
T256_01915	537.288	504.858	445.908	142.891	139.518	173.429	140.987	133.966	153.412	152.53	141.124	128.565
T256_01920	106.992	79.393	71.4696	194.228	159.881	203.446	239.136	230.106	267.994	237.569	188.788	224.508
T256_01925	72.1036	95.6788	100.99	171.126	158.372	166.759	260.285	229.58	258.446	103.937	111.217	117.051
T256_01930	39.5407	42.7501	13.9832	54.7605	52.0366	50.8615	82.9657	75.1259	57.2909	52.6432	78.5059	91.1465
T256_01935	146.533	140.465	102.543	229.309	254.15	270.984	319.933	323.619	245.714	209.223	255.144	225.468
T256_01940	106.992	71.2502	52.8254	167.704	159.126	144.247	185.995	198.584	191.606	130.933	155.143	165.983
T256_01945	190.726	270.751	253.251	176.26	191.555	201.779	182.199	166.012	194.152	176.827	140.189	184.212
T256_01950	255.851	297.215	424.157	226.743	239.821	241.801	223.953	222.751	220.888	280.764	257.948	252.332
T256_01955	118.622	120.107	150.708	112.943	113.123	106.726	93.8109	108.223	113.945	124.184	146.731	118.97
T256_01960	276.785	256.501	293.647	288.348	273.758	289.327	239.136	225.378	287.728	296.962	254.21	255.21
T256_01965	723.362	614.787	551.559	982.266	1115.39	937.186	943.531	948.792	1007.68	1100.11	1089.74	1059.22
T256_01970	81.4073	107.893	97.8823	177.971	226.246	199.277	220.157	187.552	197.972	188.976	156.077	166.942
T256_01975	248.874	272.786	324.721	689.639	612.373	671.205	723.374	758.614	822.442	840.942	704.684	830.873
T256_01980	18970.2	19414.6	23139.1	13978.5	12987.3	13879.4	12278.4	11863.6	14203	18402.2	14627.3	17605.7
T256_01985	1395.55	1335.43	1707.5	910.393	837.865	941.355	1138.2	1075.93	902.013	669.514	760.759	857.737
T256_01990	286.088	293.143	243.929	326.851	329.565	345.191	418.624	371.426	329.104	276.714	278.509	247.535
T256_02000	197.703	148.607	111.865	111.232	96.5317	90.0499	195.213	207.515	190.97	86.3889	102.805	91.1465
T256_02005	141.881	103.822	71.4696	58.183	64.1031	87.5485	63.4444	65.1441	77.0244	140.382	90.6556	111.295
T256_02010	20684.4	15546.8	9148.11	2764.55	2363.52	2254.58	893.101	1399.02	1458.37	4449.03	2514.06	2913.81
T256_02015	55.8221	59.0358	35.7348	23.9577	35.4452	20.8449	61.2753	68.2962	80.2072	35.0955	53.2718	24.9454
T256_02020	95.3628	140.465	240.821	59.0386	66.3655	55.8643	89.4728	99.8176	79.5707	45.8941	57.0102	64.2823
T256_02025	134.903	114	132.063	113.799	125.944	140.911	170.269	196.483	202.428	141.732	186.919	132.402
T256_02030	300.044	348.108	278.11	213.908	227	268.482	401.814	468.092	409.312	241.619	342.061	284.953
T256_02035	1702.58	1559.36	975.715	896.702	980.4	1068.93	1181.58	1223.03	1272.49	1065.01	1034.6	957.518
T256_02040	3028.35	2316.65	1768.1	1775.44	1752.65	1665.92	2092.58	2111.4	2300.55	1961.3	1680.4	1552.37
T256_02045	3288.85	2310.54	1569.22	1578.64	1678.75	1637.57	1879.47	1915.45	2064.38	1684.58	1585.07	1375.83
T256_02050	4921.65	3627.65	2481.24	2053.52	2148.58	2070.31	2298.64	2221.2	2636.02	2188.07	1812.18	1754.81
T256_02055	62.7999	116.036	71.4696	102.676	100.302	120.067	100.86	116.104	106.306	72.8906	82.2443	80.5927
T256_02060	234.918	199.5	226.838	134.334	125.944	131.74	110.079	123.984	99.3042	83.6892	98.1324	98.822
T256_02065	2028.2	3192.01	6320.4	1071.25	940.43	970.538	728.797	650.39	528.349	629.019	817.77	909.547
T256_02070	2937.64	2752.29	2429.97	948.04	960.038	932.183	1202.19	1184.15	1425.91	1058.26	1027.12	1059.22
T256_02075	2002.62	1642.83	1109.33	484.288	627.456	556.142	547.682	574.739	645.477	701.91	640.197	669.687
T256_02080	532.636	464.144	307.63	310.594	338.615	279.322	386.089	396.644	450.052	336.107	333.65	393.369
T256_02085	816.399	716.573	386.868	564.717	614.635	591.161	650.169	650.916	696.403	546.68	739.264	560.311
T256_02090	1188.55	1048.4	713.142	683.65	752.645	722.901	807.424	839.518	780.429	550.729	733.656	733.01
T256_02095	27.9111	16.2857	12.4295	27.3802	15.0831	21.6787	30.3665	34.6735	30.5551	12.1484	14.0189	22.0671
T256_02100	25.5851	30.5358	31.0737	41.926	30.9203	52.5291	72.6628	48.3327	57.2909	53.9931	31.7762	42.2152
T256_02105	34.8888	20.3572	21.7516	21.3908	12.8206	25.8477	29.282	31.5213	30.5551	32.3958	15.8881	15.351
T256_02110	1672.34	1997.04	2818.39	2117.69	2077.69	2113.67	2151.69	2090.39	2351.47	2148.92	1847.69	2126.11
T256_02115	962.932	1105.4	1104.67	806.861	861.244	804.613	700.599	678.234	668.394	759.952	845.807	773.307
T256_02120	627.999	684.001	702.266	416.693	459.28	452.751	336.201	360.919	345.018	386.05	415.894	379.937
T256_02125	1111.79	995.466	1078.26	740.977	702.871	712.061	598.112	585.772	534.715	600.673	578.514	512.34
T256_02130	714.058	659.573	724.018	100.109	103.319	90.8837	68.3247	87.7344	109.489	110.686	81.3097	73.8767
T256_02135	0	2.03572	3.10737	0	0.754154	3.33518	1.08452	5.25356	0.636565	0	2.80378	5.75662
T256_02140	25.5851	18.3215	21.7516	10.2676	5.27908	15.0083	10.3029	8.93105	11.4582	8.09896	13.0843	9.59437
T256_02145	102.341	67.1787	69.9159	60.7499	57.3157	42.5236	42.8385	54.1116	47.7424	39.145	59.814	38.3775
T256_02150	546.592	698.252	1045.63	788.893	734.546	777.097	1438.61	1392.19	1139.45	678.963	830.854	854.859
T256_02155	97.6887	81.4287	121.188	90.697	91.2526	110.061	195.756	177.57	157.868	107.986	80.3751	139.118
T256_02160	65.1258	67.1787	46.6106	23.9577	19.608	24.1801	26.0285	29.4199	43.2864	37.7951	27.1032	35.4992
T256_02165	18.6074	24.4286	9.32212	13.6901	24.8871	23.3463	22.2326	22.5903	28.0089	17.5477	22.4303	23.0265
T256_02170	746.621	649.394	734.894	618.622	610.865	582.823	619.803	605.735	675.396	519.683	482.25	611.162
T256_02175	13.9555	20.3572	29.5201	89.8414	91.2526	94.2189	122.551	110.325	108.216	71.5408	64.487	84.4305
T256_02180	2084.03	1968.54	1901.71	1484.52	1609.36	1465.81	2117.52	1973.76	1889.33	1420.02	1636.47	1475.61
T256_02185	2132.87	1860.65	2071.06	1397.25	1335.61	1432.46	1348.06	1250.35	1611.78	2281.21	1653.3	1897.77
T256_02190	0	0	0	0	0	0	0	0	0	0	0	0
T256_02195	0	0	0	0	0	0	0	0	0	0	0	0
T256_02200	0	0	0	0	0	0	0	0	0	0	0	0
T256_02205	0	0	0	0	0	0	0	0	0	0	0	0
T256_02210	218.637	132.322	93.2212	41.0703	24.8871	40.856	40.6695	35.7242	52.1984	44.5443	33.6454	26.8642
T256_02215	202.355	158.786	150.708	4762.45	5191.59	6166.75	8694.05	9250.46	15383.9	21776.7	14854.4	15810.6
T256_02220	2800.41	2581.29	2447.06	47043.5	52580.4	58487.4	72000.7	70916.7	122424	183024	125207	134946
T256_02225	2202.65	2314.61	2358.5	1007.93	1027.16	1134.8	1084.52	1034.95	1285.86	1299.88	1188.8	1169.55
T256_02230	132.578	305.358	567.096	165.137	139.518	135.909	162.136	158.657	138.135	93.138	98.1324	123.767
T256_02235	30.237	34.6072	62.1475	59.8942	53.5449	60.8671	65.6134	55.6877	39.4671	33.7457	37.3838	37.4181
T256_02240	34.8888	36.6429	57.4864	49.6267	27.1495	25.0139	37.9582	35.7242	29.282	16.1979	21.4957	19.1887
T256_02245	32.5629	10.1786	15.5369	21.3908	24.8871	15.0083	20.6059	34.6735	24.1895	21.5972	10.2805	18.2293
T256_02250	121681	97690.1	85942.2	16459.8	16511.4	17633.1	8102.44	7766.86	10772.6	36715.3	23712.5	26162.9
T256_02255	26052.7	16951.4	15348.9	11168.6	11505.4	12414.4	6302.68	6026.35	8680.21	28520.5	15718.9	16274
T256_02260	348.888	228	234.607	737.555	808.453	797.109	498.336	440.773	544.263	1330.93	973.847	840.467
T256_02265	248.874	225.965	166.244	536.481	609.356	614.507	371.99	348.311	368.571	857.14	658.889	600.608
T256_02270	514.029	339.965	334.043	948.896	904.23	932.183	532.499	534.287	712.953	1270.19	915.902	914.344
T256_02275	660.562	793.93	470.767	14.5457	18.0997	15.8421	2.7113	1.57607	1.27313	9.44878	7.47675	4.79719
T256_02280	4509.96	3558.44	2796.64	54.7605	70.1363	66.7036	2.7113	4.20285	3.81939	17.5477	12.1497	19.1887
T256_02285	5444.98	4399.19	3004.83	71.0175	89.7443	60.8671	5.96485	11.0325	11.4582	31.046	31.7762	9.59437
T256_02290	4228.53	3468.86	1819.37	34.2253	42.2326	43.3574	8.13389	3.67749	10.185	21.5972	16.8227	11.5132
T256_02295	4879.78	3920.79	2147.2	40.2147	40.7243	45.025	2.7113	7.35498	9.54848	17.5477	21.4957	9.59437
T256_02300	7152.21	5928.01	3369.95	45.3485	58.824	34.1856	8.13389	8.93105	10.185	18.8976	14.9535	20.1482
T256_02305	300.044	584.251	804.81	543.326	516.595	460.255	531.957	470.719	372.391	359.054	554.214	527.691
T256_02310	314	453.965	644.78	369.633	351.436	349.36	366.567	332.025	294.093	282.114	283.182	404.883
T256_02315	632.651	1054.5	1233.63	988.255	1008.3	1060.59	945.7	858.431	650.57	539.931	906.556	897.074
T256_02320	604.74	791.895	921.336	723.009	824.29	732.073	694.634	687.691	531.532	525.082	676.646	721.497
T256_02325	965.258	1119.65	1272.47	1348.48	1401.97	1311.56	1158.27	1158.93	930.022	858.49	1153.29	1163.8
T256_02330	3921.5	3790.51	4763.6	3315.57	3168.2	3221.79	3365.26	3214.13	2909.1	3100.55	3316.87	3302.38
T256_02335	3754.04	5219.58	4824.2	1215.85	1459.29	1314.9	1755.29	1756.26	1348.88	943.529	1332.73	1492.88
T256_02340	3293.51	2817.43	2711.18	1517.04	1363.51	1437.46	1087.77	1096.42	968.216	1765.57	1738.34	1712.6
T256_02345	327.955	451.93	556.22	578.407	556.565	533.629	650.711	586.822	357.75	268.615	396.268	449.976
T256_02350	516.355	614.787	908.907	1377.57	1266.98	1302.39	1712.46	1592.35	1495.93	1760.17	1654.23	1589.79
T256_02355	890.828	787.823	652.548	2062.07	2145.57	1855.2	2261.22	2248.52	1747.37	1611.69	2030.87	1853.63
T256_02360	241.896	287.036	399.298	683.65	695.33	677.042	801.459	775.425	758.786	674.913	698.142	702.308
T256_02365	207.007	274.822	318.506	881.301	926.101	834.629	1021.07	981.364	872.095	777.5	885.06	757.956
T256_02370	302.37	291.108	346.472	978.843	1072.41	991.383	1115.43	1088.01	1029.33	812.595	960.762	851.98
T256_02375	779.184	881.466	1013	1103.77	1044.5	1076.43	915.334	844.247	714.226	643.867	815.9	734.929
T256_02380	1895.63	2196.54	1980.95	628.034	502.266	600.333	646.373	692.944	693.856	507.535	473.839	632.269
T256_02385	1718.86	2477.47	3099.61	3472.16	3367.3	4165.64	6202.91	6180.81	15907.8	28446.2	11709.5	17386
T256_02390	0	0	0	0	0	0	0	0	0	0	0	0
T256_02395	0	0	0	0	0	0	0	0	0	0	0	0
T256_02400	141.881	111.965	74.577	279.792	227	302.668	252.693	277.388	406.129	710.009	339.258	362.667
T256_02405	83.7332	18.3215	29.5201	78.7182	93.5151	95.0527	95.9799	92.9879	201.155	298.312	147.666	117.051
T256_02410	0	0	0	0	0	0	0	0	0	0	0	0
T256_02415	0	0	0	0	0	0	0	0	0	0	0	0
T256_02420	0	0	0	0	0	0	0	0	0	0	0	0
T256_02425	0	0	0	0	0	0	0	0	0	0	0	0
T256_02430	0	0	0	0	0	0	0	0	0	0	0	0
T256_02435	0	0	0	0	0	0	0	0	0	0	0	0
T256_02445	0	0	0	0	0	0	0	0	0	0	0	0
T256_02450	0	0	0	0	0	0	1.62678	1.57607	0	0	1.86919	0
T256_02455	0	8.14287	6.21475	5.13379	10.5582	8.33796	3.25356	8.40569	12.0947	17.5477	24.2994	13.4321
T256_02460	0	0	0	0	0	0	0	0	0	0	0	0
T256_02465	0	0	0	0	0	0	0	0	0	0	0	0
T256_02470	0	0	0	0	0	0	0	0	0	0	0	0
T256_02475	0	0	0	0	0	0	0	0	0	0	0	0
T256_02480	11.6296	52.9287	24.859	65.028	33.9369	49.1939	41.754	39.927	50.9252	133.633	83.1789	56.6068
T256_02485	69.7777	69.2144	34.1811	70.1618	70.1363	85.0471	82.4234	75.6512	115.855	238.919	132.712	105.538
T256_02490	34.8888	24.4286	31.0737	43.6372	61.0865	60.0333	40.6695	35.7242	85.2998	186.276	78.5059	86.3494
T256_02495	2.32592	10.1786	7.76843	5.98942	4.52492	7.50416	8.13389	7.88033	7.00222	10.7986	10.2805	11.5132
T256_02500	0	6.10716	3.10737	2.5669	3.77077	2.50139	2.7113	4.20285	6.36565	5.39931	13.0843	10.5538
T256_02505	0	0	0	4.27816	2.26246	1.66759	2.7113	2.62678	8.91191	8.09896	6.54216	2.87831
T256_02510	0	0	0	0	0	0	0	0	0	0	0	0
T256_02515	6.97777	0	1.55369	5.13379	3.77077	4.16898	5.42259	2.62678	6.36565	4.04948	6.54216	3.83775
T256_02520	0	0	0	0	2.26246	1.66759	0.542259	3.15213	3.18283	6.74913	3.73838	5.75662
T256_02525	6.97777	0	1.55369	2.5669	2.26246	2.50139	2.7113	4.20285	8.27535	8.09896	3.73838	4.79719
T256_02530	0	0	0	0	0	0	0	0	0	0	0	0
T256_02535	0	0	0	0.855632	0	1.66759	0	0	0	0	0	0.959437
T256_02540	30.237	14.25	3.10737	5.98942	8.29569	14.1745	10.8452	11.5578	20.3701	20.2474	14.9535	19.1887
T256_02545	2.32592	4.07144	0	2.5669	5.27908	5.83657	0.542259	1.57607	5.09252	8.09896	4.67297	8.63494
T256_02550	0	0	0	0	0	0	0	0	0	0	0	0
T256_02555	6.97777	4.07144	1.55369	1.71126	7.54154	2.50139	6.50711	2.10142	6.36565	6.74913	5.60756	3.83775
T256_02560	0	0	0	0	0	0	0	0	0	0	0	0
T256_02565	4.65184	18.3215	10.8758	2.5669	3.77077	5.00277	3.79582	1.57607	3.18283	9.44878	0.934594	6.71606
T256_02570	4.65184	18.3215	12.4295	0	5.27908	5.00277	4.88033	6.82962	2.54626	5.39931	0	3.83775
T256_02575	11.6296	2.03572	1.55369	3.42253	2.26246	0.833796	2.7113	1.57607	3.18283	0	0	1.91887
T256_02580	0	0	1.55369	0.855632	0.754154	3.33518	0.542259	0.525356	0.636565	0	0.934594	0.959437
T256_02585	106.992	59.0358	52.8254	54.7605	47.5117	42.5236	51.5146	40.9777	36.2842	33.7457	36.4492	47.9719
T256_02590	11.6296	14.25	12.4295	12.8345	6.78738	8.33796	14.641	15.7607	14.0044	12.1484	9.34594	7.6755
T256_02595	44.1925	57.0001	51.2717	29.0915	26.3954	26.6815	27.6552	24.6917	20.3701	18.8976	30.8416	13.4321
T256_02600	102.341	46.8215	40.3959	20.5352	26.3954	22.5125	18.4368	21.5396	26.7357	8.09896	32.7108	12.4727
T256_02605	130.252	89.5716	102.543	30.8028	35.4452	29.1828	30.3665	26.7931	14.641	35.0955	32.7108	31.6614
T256_02610	58.1481	28.5001	20.1979	10.2676	12.0665	19.1773	10.8452	9.4564	12.7313	14.8481	9.34594	9.59437
T256_02615	37.2148	18.3215	15.5369	16.257	4.52492	13.3407	8.67615	7.88033	6.36565	6.74913	16.8227	9.59437
T256_02620	37.2148	20.3572	10.8758	2.5669	2.26246	0.833796	2.7113	3.15213	1.27313	0	5.60756	0.959437
T256_02625	51.1703	69.2144	51.2717	35.9365	33.1828	31.6842	20.6059	19.9635	11.4582	22.947	28.9724	23.9859
T256_02630	51.1703	79.393	37.2885	22.2464	15.0831	18.3435	13.0142	15.7607	16.5507	26.9965	24.2994	23.9859
T256_02635	46.5184	32.5715	45.0569	10.2676	9.804	5.83657	11.3874	11.5578	8.91191	5.39931	15.8881	7.6755
T256_02640	25.5851	12.2143	17.0906	12.8345	9.804	12.5069	5.96485	9.98176	7.00222	10.7986	10.2805	5.75662
T256_02645	16.2815	6.10716	9.32212	10.2676	6.78738	3.33518	7.04937	1.57607	8.91191	9.44878	5.60756	1.91887
T256_02650	37.2148	54.9644	41.9495	24.8133	28.6578	17.5097	26.5707	23.641	25.4626	24.2969	25.234	25.9048
T256_02655	86.0591	75.3216	60.5938	58.183	76.1695	64.2023	53.1414	53.0609	58.564	49.9436	57.0102	40.2964
T256_02660	58.1481	65.143	37.2885	47.0598	53.5449	50.0277	45.0075	36.7749	40.1036	43.1944	37.3838	44.1341
T256_02665	55.8221	52.9287	35.7348	19.6795	14.3289	20.8449	16.2678	17.8621	27.3723	14.8481	18.6919	16.3104
T256_02670	0	0	0	0	0	0	0	0	0	0	0	0
T256_02675	13.9555	4.07144	3.10737	5.13379	8.29569	3.33518	4.88033	6.30427	2.54626	6.74913	5.60756	1.91887
T256_02680	20.9333	34.6072	21.7516	7.70069	6.78738	14.1745	14.0987	8.40569	12.7313	10.7986	10.2805	10.5538
T256_02685	9.30369	4.07144	6.21475	4.27816	0	1.66759	3.25356	2.62678	5.09252	1.34983	3.73838	6.71606
T256_02690	0	2.03572	0	0.855632	1.50831	0	0	0	0.636565	1.34983	0	2.87831
T256_02695	9.30369	12.2143	9.32212	41.926	39.216	32.518	24.4017	24.1664	32.4648	29.6962	34.58	26.8642
T256_02700	0	0	0	0	0	0	0	0	0	0	0	0
T256_02710	1358.34	1469.79	1625.16	955.741	932.134	898.832	671.317	598.905	626.38	1006.97	880.387	942.167
T256_02715	1572.32	1746.65	2415.98	2542.94	2708.92	3015	3100.64	3391.7	4371.29	5914.94	4085.11	4431.64
T256_02720	33204.9	27260.3	32193.9	21791.2	20770.9	22331.5	26732.8	25947.3	28798.2	32285.1	23658.3	26794.2
T256_02725	3065.57	3552.33	4814.88	3170.12	2891.43	3044.19	3777.92	3746.84	3200.01	3273.33	3089.77	3350.36
T256_02730	269.807	460.072	739.555	1701	1692.32	1612.56	2086.07	2112.46	1584.41	1422.72	1699.09	1630.08
T256_02735	2849.25	3094.29	4695.24	9067.13	8500.82	8487.21	9389.76	9375.5	8304	7865.44	7980.5	8447.85
T256_02740	1614.19	1720.18	1580.1	759.801	697.592	748.748	308.003	511.171	479.334	637.118	587.86	430.787
T256_02745	279.111	366.429	871.618	322.573	334.09	369.371	355.18	342.532	392.124	365.803	370.099	311.817
T256_02750	241.896	254.465	209.748	109.521	139.518	113.396	130.142	145.524	143.227	151.181	106.544	125.686
T256_02755	1818.87	1345.61	1538.15	383.323	325.04	340.189	319.391	330.449	284.545	333.407	313.089	359.789
T256_02760	1186.22	964.931	885.602	304.605	263.2	256.809	240.763	258.475	231.71	261.866	277.574	227.387
T256_02765	1488.59	1661.15	1191.68	345.675	351.436	314.341	274.926	323.094	291.547	400.898	395.333	346.357
T256_02770	227.94	213.75	257.912	91.5526	78.432	70.0388	69.9515	58.8398	58.564	64.7917	85.9826	57.5662
T256_02775	93.0369	150.643	119.634	58.183	53.5449	53.3629	42.8385	54.637	44.5596	26.9965	50.4681	46.053
T256_02780	79.0814	105.857	73.0233	43.6372	41.4785	45.025	33.6201	44.6552	33.1014	18.8976	44.8605	51.8096
T256_02785	211.659	268.715	358.902	234.443	212.671	231.795	264.623	239.037	199.882	205.174	265.425	301.263
T256_02795	246.548	217.822	128.956	177.116	224.738	165.092	240.221	253.221	252.08	203.824	314.958	286.872
T256_02800	58.1481	103.822	94.7749	179.683	148.568	183.435	197.925	174.943	206.247	147.131	168.227	165.023
T256_02805	127.926	171	200.426	337.119	315.99	278.488	406.695	372.477	327.195	280.764	349.538	329.087
T256_02810	337.259	417.322	444.354	704.185	708.15	645.358	837.249	836.366	706.588	550.729	615.897	693.673
T256_02815	6768.43	7853.8	9733.85	12639.4	12913.4	12000	4535.46	4615.77	6367.56	9795.69	7720.68	7598.74
T256_02820	141.881	67.1787	49.718	176.26	160.635	158.421	37.4159	44.6552	54.7446	260.516	226.172	205.32
T256_02825	7631.35	5974.83	4981.12	4546.83	4585.25	4856.03	4303.91	4280.6	4991.31	6741.03	5122.51	5404.51
T256_02830	237.244	209.679	288.986	60.7499	61.0865	65.8699	70.4937	76.1766	84.0266	87.7387	65.4216	70.9984
T256_02835	153.511	85.5002	52.8254	18.8239	25.6412	31.6842	22.7749	30.4706	29.9186	51.2934	43.9259	47.0124
T256_02840	141.881	132.322	113.419	73.5844	62.5948	68.3712	85.677	87.7344	71.9319	179.527	107.478	154.469
T256_02845	97.6887	75.3216	59.0401	32.514	21.8705	20.8449	28.1975	25.7424	24.826	45.8941	32.7108	39.3369
T256_02855	67.4517	57.0001	32.6274	32.514	35.4452	40.856	39.5849	38.351	38.8305	55.3429	39.2529	47.0124
T256_02860	58.1481	111.965	38.8422	47.9154	54.2991	70.0388	55.3105	58.3145	52.1984	90.4384	94.394	79.6333
T256_02865	76.7554	81.4287	41.9495	65.028	82.9569	60.0333	71.5782	50.9595	68.7491	76.9401	79.4405	82.5116
T256_02870	30.237	18.3215	20.1979	28.2359	14.3289	40.0222	19.5213	20.4889	28.0089	26.9965	39.2529	41.2558
T256_02875	102.341	101.786	37.2885	114.655	101.811	128.405	109.536	125.56	93.5751	126.884	110.282	109.376
T256_02880	102.341	48.8572	51.2717	27.3802	21.1163	19.1773	22.7749	32.0467	40.7402	25.6467	16.8227	16.3104
T256_02885	6624.23	4751.37	4027.16	835.953	803.174	953.862	696.803	740.751	979.038	893.585	593.467	756.037
T256_02890	46.5184	52.9287	21.7516	25.669	28.6578	33.3518	21.6904	30.996	40.7402	39.145	34.58	27.8237
T256_02895	81.4073	59.0358	62.1475	58.183	55.0532	45.025	50.4301	53.5863	56.0178	53.9931	62.6178	36.4586
T256_02900	16.2815	16.2857	12.4295	14.5457	15.0831	10.8393	14.0987	26.7931	9.54848	29.6962	20.5611	26.8642
T256_02905	0	0	0	0	0	0	0	0	0	0	0	0
T256_02910	0	0	0	0	0	0	0	0	0	0	0	0
T256_02915	0	0	0	0	0	0	0	0	0	0	0	0
T256_02920	397.733	578.144	742.662	256.69	269.233	275.153	299.869	312.587	239.349	199.774	260.752	302.223
T256_02930	0	0	0	15.4014	15.0831	7.50416	11.3874	22.0649	33.738	32.3958	17.7573	19.1887
T256_02935	2.32592	0	0	5.98942	13.5748	10.0055	6.50711	7.88033	10.8216	4.04948	8.41134	9.59437
T256_02940	16.2815	6.10716	17.0906	20.5352	22.6246	25.8477	22.7749	24.1664	29.9186	22.947	16.8227	15.351
T256_02945	183.748	201.536	132.063	303.749	278.283	266.815	261.911	271.084	236.166	260.516	298.135	264.805
T256_02950	30.237	26.4643	34.1811	19.6795	15.0831	14.1745	17.8946	12.6085	14.641	32.3958	23.3648	24.9454
T256_02955	23.2592	18.3215	23.3053	15.4014	11.3123	17.5097	15.7255	18.3874	7.00222	25.6467	28.0378	27.8237
T256_02960	93.0369	87.5359	79.238	53.9048	38.4618	62.5347	43.923	56.7384	56.6543	79.6398	67.2908	113.214
T256_02965	11.6296	12.2143	0	6.84506	3.01662	4.16898	3.79582	6.30427	9.54848	2.69965	15.8881	5.75662
T256_02975	13.9555	12.2143	9.32212	21.3908	20.3622	14.1745	23.8594	25.7424	31.1917	16.1979	21.4957	18.2293
T256_02980	13.9555	20.3572	15.5369	15.4014	22.6246	15.8421	18.4368	27.3185	22.2798	12.1484	21.4957	12.4727
T256_02985	30.237	36.6429	9.32212	32.514	41.4785	23.3463	42.2962	40.9777	45.1961	21.5972	31.7762	24.9454
T256_02990	27.9111	36.6429	35.7348	52.1936	44.4951	75.8754	81.3389	65.6695	101.85	85.0391	67.2908	86.3494
T256_02995	120.948	132.322	161.583	71.8731	52.7908	53.3629	48.8033	65.1441	61.7468	89.0885	54.2064	105.538
T256_03000	151.185	154.715	164.691	71.0175	56.5615	65.8699	52.0569	49.9088	46.4693	56.6927	62.6178	58.5257
T256_03005	176.77	197.465	257.912	109.521	98.7941	95.8865	78.6276	74.6005	70.6588	80.9896	94.394	107.457
T256_03010	39.5407	50.893	32.6274	48.771	50.5283	57.5319	50.4301	40.4524	32.4648	28.3464	30.8416	46.053
T256_03015	16.2815	26.4643	27.9664	21.3908	37.7077	34.1856	29.8243	23.641	20.3701	26.9965	29.907	20.1482
T256_03020	93.0369	126.215	144.493	310.594	242.838	289.327	286.855	272.134	215.796	152.53	174.769	211.076
T256_03025	2079.37	1954.29	1238.29	159.148	205.884	227.626	157.797	157.081	164.234	195.725	198.134	196.685
T256_03030	39.5407	36.6429	35.7348	33.3697	44.4951	36.687	42.8385	30.996	36.9208	52.6432	29.907	39.3369
T256_03035	283.763	280.929	309.184	152.303	138.01	190.939	170.812	179.146	216.432	330.707	200.003	230.265
T256_03040	93367.2	81473.5	47375	6752.65	5579.23	6727.9	4453.03	7098.08	7455.45	9930.67	8789.85	9290.23
T256_03045	176.77	181.179	166.244	272.947	268.479	307.671	167.016	137.118	134.952	367.153	384.118	331.965
T256_03050	262.829	268.715	200.426	468.886	485.675	446.081	227.207	252.696	210.703	487.287	524.307	431.747
T256_03055	211.659	217.822	205.087	369.633	423.08	410.227	234.256	195.432	181.421	344.206	464.493	323.33
T256_03060	274.459	150.643	132.063	406.425	408.751	395.219	199.551	194.907	165.507	336.107	371.034	348.276
T256_03065	141.881	122.143	85.4528	213.908	263.2	259.31	226.664	239.037	236.802	275.365	286.92	261.926
T256_03070	106.992	71.2502	85.4528	146.313	138.01	175.097	197.382	191.755	209.43	220.022	183.18	191.887
T256_03075	20.9333	44.7858	38.8422	102.676	76.9237	55.8643	89.4728	110.325	84.6632	58.0425	97.1978	70.0389
T256_03080	9.30369	16.2857	20.1979	40.2147	23.3788	30.8504	46.0921	36.7749	29.9186	13.4983	28.9724	23.0265
T256_03085	4.65184	4.07144	29.5201	33.3697	36.1994	22.5125	32.5356	42.5538	27.3723	6.74913	31.7762	18.2293
T256_03090	11.6296	30.5358	12.4295	28.2359	39.9701	22.5125	41.2117	30.996	19.7335	9.44878	26.1686	19.1887
T256_03095	0	0	0	0	0	0	0	0	0	0	0	0
T256_03100	0	0	0	0	0	0	0	0	0	0	0	0
T256_03105	0	0	0	0	0	0	0	0	0	0	0	0
T256_03110	0	0	0	0	0	0	0	0	0	0	0	0
T256_03115	0	0	0	0	0	0	0	0	0	0	0	0
T256_03120	0	0	0	0	0	0	0	0	0	0	0	0
T256_03125	0	0	0	0	0	0	0	0	0	0	0	0
T256_03130	0	0	0	0	0	0	0	0	0	0	0	0
T256_03135	0	0	0	0	0	0	0	0	0	0	0	0
T256_03145	120.948	146.572	125.849	115.51	107.09	86.7147	97.6067	99.2922	104.397	62.092	62.6178	65.2417
T256_03150	327.955	325.715	385.314	272.091	285.07	252.64	219.073	234.309	215.159	174.128	203.741	193.806
T256_03155	90.711	107.893	111.865	148.88	116.894	113.396	106.825	126.611	129.859	78.2899	93.4594	94.0249
T256_03160	30.237	8.14287	13.9832	22.2464	28.6578	27.5153	28.7397	35.1988	34.3745	10.7986	12.1497	23.0265
T256_03165	383.777	230.036	236.16	165.137	168.176	158.421	176.777	178.621	155.322	136.332	175.704	163.104
T256_03170	3598.2	3635.79	3043.67	468.886	454.001	498.61	472.308	505.392	616.195	475.139	320.566	605.405
T256_03175	3779.62	4101.97	3722.63	620.333	638.768	601.167	568.288	586.297	703.405	920.582	898.145	827.035
T256_03180	3819.16	3829.19	2860.34	618.622	702.871	633.685	607.331	627.275	685.581	880.087	820.573	797.292
T256_03185	3972.68	3566.58	2290.13	616.911	714.938	662.034	606.788	655.118	644.204	746.454	825.246	638.026
T256_03190	1523.48	1412.79	1131.08	224.176	233.788	185.936	231.545	214.345	235.529	278.064	216.826	245.616
T256_03195	5754.33	6129.55	5267	3181.24	3074.68	3347.69	3206.92	3560.86	3679.98	3455.56	3235.56	3406
T256_03205	132.578	101.786	136.724	440.651	461.542	482.768	602.45	566.859	684.308	971.875	746.74	793.455
T256_03210	2244.52	2866.29	3665.15	645.147	509.808	539.466	612.211	588.924	413.767	367.153	419.633	488.354
T256_03215	958.28	592.394	486.304	430.383	420.064	416.064	418.082	384.56	408.038	654.666	568.233	577.581
T256_03220	302.37	403.072	509.609	177.971	174.21	173.429	208.228	195.958	171.873	164.679	183.18	194.766
T256_03225	125.6	109.929	60.5938	108.665	138.01	117.565	128.515	118.205	125.403	190.326	135.516	104.579
T256_03230	630.325	749.144	598.169	451.774	483.413	543.635	465.259	487.53	443.049	399.549	460.755	436.544
T256_03235	1232.74	1199.04	1457.36	1332.22	1247.37	1359.92	1203.27	1156.31	1208.84	1291.78	1160.77	1362.4
T256_03240	537.288	598.501	842.098	755.523	725.496	722.067	718.494	697.147	703.405	699.21	607.486	609.243
T256_03245	104.667	136.393	189.55	701.618	663.655	717.898	716.325	674.557	623.197	700.56	687.861	650.499
T256_03250	153.511	148.607	104.097	1037.03	1086.74	932.183	1078.55	1090.11	870.185	656.016	726.179	727.254
T256_03255	39.5407	18.3215	7.76843	164.281	169.685	150.083	158.34	158.132	151.503	91.7882	106.544	89.2277
T256_03260	41.8666	34.6072	9.32212	164.281	151.585	152.585	156.713	163.386	156.595	120.135	117.759	85.3899
T256_03265	22845.2	19062.5	17580	18189	18548.4	20483.9	23473.3	22671.2	50682.7	97292.8	47834.4	55617.6
T256_03270	144.207	187.286	102.543	59.8942	50.5283	54.1967	65.0711	61.4666	75.1147	70.191	89.721	62.3634
T256_03275	7561.57	9012.13	9642.18	4553.67	4441.21	4607.55	4016.52	3974.32	3873.5	5168.49	5400.08	5362.3
T256_03280	29955.6	30859.5	35119.5	17366.8	16759.6	17232.1	14211.5	13977.6	14099.9	18510.2	18428.3	19380.6
T256_03285	39.5407	32.5715	68.3622	148.88	158.372	153.418	158.882	156.556	150.229	195.725	209.349	218.752
T256_03290	176.77	215.786	288.986	799.16	727.004	754.585	991.25	986.618	848.542	801.797	916.837	874.047
T256_03295	109.318	158.786	214.409	403.858	409.505	393.552	533.041	448.128	397.853	310.46	476.643	446.138
T256_03300	158.163	177.108	132.063	248.133	340.877	285.158	400.73	346.209	259.082	205.174	319.631	276.318
T256_03415	6442.8	6565.19	5105.41	15183.2	16104.2	16639.2	16899.5	16912.2	22843.1	48824.6	36876.3	39005
T256_03420	125.6	114	118.08	134.334	156.864	135.909	151.29	169.69	192.243	279.414	150.47	239.859
T256_03425	86.0591	130.286	146.047	224.176	243.592	189.272	245.644	245.866	248.897	247.018	232.714	271.521
T256_03430	39.5407	10.1786	29.5201	93.2639	113.123	96.7203	127.973	130.288	135.588	120.135	116.824	116.092
T256_03435	144.207	122.143	108.758	56.4717	60.3323	60.8671	60.1908	46.7567	61.1103	72.8906	69.1599	60.4446
T256_03440	44.1925	34.6072	24.859	47.0598	39.216	42.5236	44.4653	38.8763	47.7424	67.4913	56.0756	29.7426
T256_03445	434.947	474.322	563.988	295.193	323.532	260.978	289.024	255.323	168.69	139.032	225.237	233.143
T256_03450	53.4962	34.6072	63.7012	124.922	137.256	139.244	167.016	151.828	136.862	137.682	140.189	114.173
T256_03455	27.9111	42.7501	37.2885	75.2956	69.3821	99.2217	104.656	114.002	82.1169	76.9401	84.1134	59.4851
T256_03460	1944.47	1801.61	1563.01	1146.55	1126.71	1118.12	818.269	756.512	824.989	1133.85	1010.3	1139.81
T256_03465	11773.8	10496.2	7836.8	2539.52	2387.65	2684.82	1122.48	1271.36	1438.64	4619.11	3089.77	3988.38
T256_03470	51.1703	61.0716	62.1475	90.697	91.2526	98.3879	118.755	117.68	122.857	209.223	116.824	109.376
T256_03475	207.007	278.893	237.714	141.179	147.06	141.745	119.839	132.915	134.315	199.774	145.797	173.658
T256_03480	58.1481	52.9287	34.1811	29.9471	42.9868	41.6898	36.8736	27.8438	39.4671	43.1944	35.5146	26.8642
T256_03485	139.555	191.358	114.973	77.0069	93.5151	99.2217	90.5573	105.071	94.8482	109.336	111.217	94.0249
T256_03490	602.414	584.251	422.603	162.57	210.409	180.1	178.403	174.418	200.518	194.375	182.246	180.374
T256_03495	93.0369	144.536	68.3622	65.028	67.8738	56.6981	61.8176	80.9048	61.7468	74.2405	70.0945	92.106
T256_03505	181.422	272.786	299.862	337.119	288.087	285.158	437.061	397.169	333.56	286.163	244.864	275.359
T256_03510	12101.8	9681.88	8072.96	1752.33	1677.99	1745.97	1452.71	1448.41	1540.49	1826.32	1425.26	1755.77
T256_03515	104.667	207.643	363.563	788.037	736.054	772.928	1313.89	1197.81	1084.71	629.019	721.506	753.158
T256_03520	104.667	138.429	139.832	585.252	575.419	543.635	816.1	742.328	617.468	359.054	463.559	439.422
T256_03525	69.7777	73.2859	66.8085	527.069	428.359	446.914	700.599	704.502	532.169	253.767	365.426	317.574
T256_03530	93.0369	85.5002	57.4864	355.087	322.778	296.831	466.343	401.372	318.919	171.428	201.872	231.224
T256_03535	151.185	83.4645	83.8991	144.602	128.206	133.407	201.178	172.842	140.681	78.2899	72.8983	90.1871
T256_03540	290.74	264.643	337.15	159.148	154.602	140.078	150.206	125.56	105.67	160.629	128.039	107.457
T256_03550	125.6	126.215	142.939	69.3062	66.3655	87.5485	82.9657	80.3794	89.7557	130.933	108.413	96.9032
T256_03555	262.829	248.358	275.003	87.2745	64.8572	63.3685	80.2544	79.3287	84.0266	128.234	73.8329	91.1465
T256_03560	141.881	150.643	136.724	142.891	159.126	160.089	190.875	189.653	196.699	210.573	214.022	225.468
T256_03565	688.473	612.751	444.354	522.791	509.808	430.239	741.811	691.368	618.105	326.658	481.316	401.045
T256_03570	0	8.14287	0	6.84506	2.26246	1.66759	2.16904	8.40569	4.45596	1.34983	4.67297	6.71606
T256_03575	13.9555	38.6787	6.21475	11.9788	19.608	19.1773	14.641	18.3874	12.0947	17.5477	17.7573	8.63494
T256_03580	325.629	376.608	341.811	249.845	256.412	250.972	262.454	291.572	281.362	186.276	219.63	214.914
T256_03585	1749.09	2001.11	2091.26	655.414	615.389	586.992	585.64	628.851	560.178	651.966	783.19	678.322
T256_03590	200.029	276.858	341.811	200.218	191.555	192.607	199.551	194.907	173.782	187.626	229.91	178.455
T256_03595	304.696	421.394	340.257	394.446	441.18	415.23	385.546	421.861	347.565	279.414	418.698	344.438
T256_03600	432.622	423.429	299.862	446.64	463.05	391.05	422.962	441.824	355.84	337.457	424.306	467.246
T256_03605	2328.25	2691.22	3422.77	1724.95	1637.27	1730.13	2062.75	1857.13	1873.41	1920.8	1778.53	1953.41
T256_03610	648.932	779.68	1086.03	398.725	414.785	394.385	438.688	439.723	429.045	527.782	460.755	518.096
T256_03615	995.495	1148.15	1194.79	495.411	493.971	497.776	484.78	420.81	416.95	539.931	541.13	574.703
T256_03620	407.036	466.18	506.502	201.074	217.95	185.103	239.136	216.972	217.705	182.227	185.05	185.171
T256_03625	504.725	419.358	475.428	237.01	221.721	241.801	238.052	253.221	228.527	249.718	228.041	222.589
T256_03630	569.851	447.858	551.559	256.69	233.034	231.795	279.264	274.236	302.369	296.962	221.499	260.967
T256_03635	2712.03	2589.43	3012.6	1845.6	1567.13	1745.97	1679.92	1737.88	1880.41	2787.39	1999.1	2670.11
T256_03640	153.511	130.286	125.849	147.169	106.336	107.56	119.839	139.745	138.771	76.9401	126.17	112.254
T256_03645	367.496	337.929	312.291	355.087	364.256	378.543	388.258	441.824	351.384	301.011	351.407	273.44
T256_03650	239.57	221.893	174.013	238.721	342.386	264.313	317.764	323.094	300.459	148.481	272.901	277.277
T256_03655	1546.74	1801.61	1806.94	1398.1	1428.37	1503.33	2127.28	2214.37	3236.93	4451.73	3469.21	4098.72
T256_03660	2846.93	2292.22	1525.72	799.16	841.636	744.579	819.354	794.338	728.231	894.935	930.855	879.804
T256_03665	702.429	580.18	458.338	256.69	314.482	273.485	309.088	286.844	235.529	225.421	314.958	276.318
T256_03670	300.044	270.751	259.466	139.468	147.06	120.9	137.192	128.712	114.582	89.0885	131.778	111.295
T256_03675	286.088	236.143	242.375	259.257	214.18	249.305	209.854	208.041	180.785	191.675	229.91	213.955
T256_03680	623.347	478.394	455.23	686.217	666.672	596.998	665.895	677.183	539.807	525.082	626.178	542.082
T256_03685	437.273	380.679	309.184	528.781	573.157	524.457	559.069	552.149	496.521	568.277	572.906	499.867
T256_03690	337.259	372.537	450.569	934.35	858.227	902.167	876.291	843.721	852.361	801.797	856.088	822.238
T256_03695	65.1258	69.2144	62.1475	65.028	57.3157	59.1995	58.0218	63.0427	67.4759	72.8906	71.9637	58.5257
T256_03700	6.97777	10.1786	13.9832	17.1126	25.6412	21.6787	23.8594	25.7424	28.6454	32.3958	28.9724	21.1076
T256_03705	16.2815	14.25	9.32212	76.1513	82.2028	72.5402	20.0636	21.0142	9.54848	66.1415	85.048	76.755
T256_03710	265.155	160.822	102.543	155.725	170.439	169.261	43.923	50.9595	59.2006	206.523	220.564	156.388
T256_03715	109.318	152.679	212.855	2418.87	2674.23	2702.33	3293.14	2944.62	4204.51	3948.24	2730.88	2672.99
T256_03720	74.4295	57.0001	79.238	695.629	694.576	793.773	952.75	910.967	1336.15	1137.9	772.909	800.171
T256_03725	211.659	242.251	247.036	2230.63	2063.36	2294.61	2790.47	2806.98	3817.48	3173.44	2038.35	2315.12
T256_03730	9324.62	8030.91	7617.73	2315.34	2134.26	2329.62	2145.72	2101.95	2209.52	2536.32	2102.84	2420.66
T256_03735	167.466	203.572	231.499	99.2533	116.894	123.402	106.825	106.122	121.584	109.336	97.1978	77.7144
T256_03740	279.111	313.501	484.75	302.038	283.562	251.806	292.278	281.591	265.448	214.622	236.452	256.17
T256_03745	88.385	103.822	141.386	139.468	123.681	124.236	133.396	119.781	141.954	109.336	108.413	103.619
T256_03750	237.244	258.536	312.291	283.214	231.525	249.305	262.454	261.627	242.531	209.223	240.191	198.604
T256_03755	209.333	199.5	281.217	241.288	211.163	207.615	247.27	249.544	237.439	160.629	173.834	157.348
T256_03760	118.622	101.786	177.12	171.982	168.93	186.77	177.319	160.759	131.769	134.983	139.254	125.686
T256_03765	248.874	244.286	234.607	249.845	275.266	235.13	254.32	260.051	237.439	175.477	243.929	176.536
T256_03770	402.385	376.608	377.546	444.073	469.838	475.263	424.047	441.824	413.131	345.556	361.688	339.641
T256_03775	644.28	722.68	860.743	1350.19	1322.79	1335.74	1425.6	1661.7	1728.91	1235.09	1166.37	1185.86
T256_03780	2853.91	2367.54	1994.93	2182.72	1984.18	2162.87	2422.27	2457.09	2881.73	1856.01	1547.69	1969.72
T256_03785	1453.7	2054.04	3267.4	1689.02	1570.9	1673.43	2026.42	1828.76	1547.49	1136.55	1564.51	1567.72
T256_03790	514.029	466.18	678.961	335.408	307.695	296.831	341.081	320.467	338.016	407.648	317.762	363.627
T256_03795	876.873	793.93	1042.52	713.597	671.197	704.557	743.98	753.36	764.515	765.352	847.677	801.13
T256_03800	867.569	1028.04	1527.27	905.259	796.386	807.948	916.961	835.841	1135.63	934.08	781.32	813.603
T256_03805	286.088	494.68	692.944	355.943	277.529	364.369	346.504	390.865	412.494	462.99	371.968	389.532
T256_03810	3149.3	3558.44	2287.03	583.541	711.167	657.031	726.085	791.186	805.892	1348.48	1282.26	1295.24
T256_03815	1451.38	1557.32	1225.86	533.914	547.516	506.948	661.014	649.34	637.838	746.454	738.329	867.331
T256_03820	1004.8	1329.32	1098.46	575.84	613.127	677.876	797.664	751.259	694.493	759.952	929.921	904.749
T256_03825	158.163	124.179	158.476	348.242	426.851	366.87	356.264	410.828	325.285	313.16	368.23	372.262
T256_03830	190.726	201.536	178.674	794.027	782.812	738.743	836.164	822.707	604.101	435.994	679.45	648.58
T256_03835	286.088	339.965	383.761	460.33	489.446	428.571	473.392	440.248	337.38	220.022	364.492	338.681
T256_03840	144.207	197.465	234.607	271.235	305.432	240.967	304.208	296.301	210.067	110.686	214.957	200.522
T256_03845	220.963	225.965	281.217	276.369	245.1	243.468	273.841	271.084	190.333	98.5373	159.816	177.496
T256_03850	1428.12	1170.54	981.93	885.579	966.071	915.508	952.75	988.719	952.302	811.246	916.837	815.522
T256_03860	344.236	360.322	323.167	381.612	317.499	321.845	383.92	390.865	388.305	406.298	340.192	383.775
T256_03865	16.2815	28.5001	17.0906	160.859	148.568	171.762	210.397	194.382	230.437	174.128	171.965	170.78
T256_03870	72.1036	52.9287	69.9159	209.63	249.625	260.144	268.418	282.116	295.366	201.124	243.929	188.05
T256_03875	23.2592	28.5001	43.5032	113.799	135.748	150.917	171.354	171.266	157.868	98.5373	140.189	113.214
T256_03880	186.074	158.786	183.335	459.474	564.107	499.444	565.034	564.757	599.645	431.944	487.858	430.787
T256_03885	174.444	140.465	135.171	301.183	300.153	360.2	405.61	374.053	402.946	280.764	248.602	290.71
T256_03890	2442.22	1956.33	1435.61	494.555	390.652	450.25	356.807	570.011	483.153	735.655	544.868	649.539
T256_03895	116.296	164.893	178.674	143.746	141.027	110.895	116.044	109.799	95.4848	141.732	132.712	111.295
T256_03900	88.385	114	110.312	103.531	111.615	95.8865	88.9305	102.97	115.218	134.983	122.432	99.7815
T256_03905	169.792	191.358	155.369	208.774	219.459	219.288	188.164	166.012	166.144	128.234	190.657	149.672
T256_03910	258.177	164.893	152.261	195.94	187.03	181.767	337.828	285.268	291.547	198.424	197.199	185.171
T256_03915	751.273	596.466	644.78	1114.89	1127.46	1078.93	1918.51	1707.93	1438.64	1051.51	1049.55	1102.39
T256_03920	379.125	433.608	480.089	918.093	925.347	970.538	984.201	863.159	863.183	1086.61	1139.27	1073.61
T256_03925	304.696	356.251	703.82	941.195	897.443	1013.9	1091.03	990.295	916.018	990.773	994.408	1064.02
T256_03930	334.933	358.286	596.616	961.731	923.084	972.206	979.321	958.774	851.724	884.136	955.155	998.774
T256_03935	21128.7	15147.8	9238.22	3603.92	3127.48	3698.72	2575.73	3560.34	4243.34	7069.04	3994.45	4782.8
T256_03940	118.622	65.143	48.1643	9.41195	9.04985	10.0055	4.88033	11.5578	15.2776	8.09896	20.5611	21.1076
T256_03950	3547.03	2622.01	1881.51	966.009	941.938	1031.41	784.649	910.441	1150.91	2196.17	1465.44	1595.54
T256_03955	576.829	820.395	1087.58	75.2956	64.8572	64.2023	68.3247	72.4991	85.9363	106.636	76.6367	62.3634
T256_03960	581.481	749.144	910.46	2062.93	2199.11	2202.05	2368.05	2359.9	2988.04	2001.79	1559.84	1626.25
T256_03965	367.496	527.251	624.582	1259.49	1423.84	1409.95	1478.2	1499.36	1947.89	1356.58	903.752	1058.26
T256_03970	1488.59	1433.15	1135.75	2672.14	2776.79	2935.79	3072.98	3091.72	4099.48	2713.15	1916.85	2158.73
T256_03975	518.681	657.537	540.683	462.897	467.575	488.604	561.239	568.435	560.178	387.4	396.268	336.763
T256_03980	516.355	639.216	663.424	389.313	439.672	388.549	485.322	444.976	478.697	271.315	296.266	333.884
T256_03985	1004.8	1056.54	1196.34	613.488	646.31	632.851	720.663	737.599	765.788	521.033	483.185	473.003
T256_03990	416.34	388.822	355.794	152.303	156.11	157.587	160.509	174.418	133.679	191.675	183.18	192.847
T256_03995	251.2	240.215	411.727	243	256.412	249.305	286.855	291.572	241.258	232.17	283.182	237.94
T256_04000	34.8888	22.3929	59.0401	17.9683	30.9203	27.5153	42.2962	31.5213	22.2798	25.6467	28.0378	30.702
T256_04005	148.859	173.036	138.278	108.665	92.7609	85.8809	105.198	115.578	108.216	87.7387	107.478	81.5522
T256_04010	218.637	158.786	128.956	85.5632	135.748	109.227	137.192	115.578	104.397	97.1875	129.909	116.092
T256_04015	65.1258	79.393	85.4528	47.9154	48.2658	55.0305	39.0427	60.9413	21.6432	36.4453	46.7297	50.8502
T256_04020	234.918	299.251	209.748	219.897	245.1	206.781	249.439	247.968	214.523	159.28	187.853	188.05
T256_04025	618.695	462.108	528.254	307.172	295.628	313.507	314.51	273.71	372.391	575.026	405.614	403.923
T256_04030	325.629	468.215	775.29	656.27	669.689	629.516	594.859	613.09	574.182	587.174	637.393	672.566
T256_04035	144.207	262.608	456.784	298.616	340.877	305.169	297.158	277.913	272.45	174.128	232.714	260.967
T256_04040	74.4295	85.5002	116.527	103.531	85.9735	96.7203	114.959	108.749	121.584	149.831	116.824	126.646
T256_04045	744.295	616.823	647.887	823.118	855.965	753.751	762.417	829.011	919.837	1044.77	874.78	946.965
T256_04050	516.355	494.68	411.727	553.594	571.649	525.291	528.161	511.171	544.9	658.715	589.729	596.77
T256_04055	621.021	533.358	497.18	719.587	809.207	713.729	753.741	728.668	718.682	857.14	885.995	804.008
T256_04060	241.896	252.429	251.697	398.725	355.206	368.538	370.363	329.923	358.386	379.301	375.707	361.708
T256_04065	586.132	504.858	368.224	888.146	895.935	892.161	860.566	832.689	786.795	827.444	943.94	762.753
T256_04070	362.844	370.501	397.744	823.974	717.2	737.075	505.386	459.686	472.968	758.602	731.787	761.793
T256_04075	216.311	244.286	242.375	445.784	478.888	486.103	331.321	343.057	322.102	457.591	459.82	464.368
T256_04080	134.903	138.429	211.301	662.259	592.011	630.349	478.273	460.737	442.413	573.676	483.185	581.419
T256_04085	1137.38	826.502	772.182	622.9	593.519	607.837	600.823	662.999	680.488	535.881	452.343	461.489
T256_04090	213.985	156.75	97.8823	108.665	134.239	138.41	164.847	188.603	214.523	215.972	208.414	182.293
T256_04095	1586.28	1372.07	1196.34	917.238	974.367	878.821	1155.55	1130.57	1124.81	1260.74	1186	1159.96
T256_04100	200.029	262.608	156.922	439.795	518.104	438.576	514.062	519.051	582.457	658.715	595.336	558.393
T256_04105	548.918	525.215	724.018	535.626	558.074	558.643	622.514	631.477	573.545	664.115	691.599	591.973
T256_04110	293.066	305.358	407.066	211.341	224.738	200.111	274.383	256.899	271.813	253.767	248.602	258.089
T256_04115	13.9555	32.5715	54.379	75.2956	75.4154	75.8754	113.332	129.237	110.126	99.8872	77.5713	78.6739
T256_04120	137.229	144.536	186.442	369.633	417.047	342.69	490.745	498.562	510.525	430.595	375.707	336.763
T256_04125	227.94	250.393	183.335	219.042	252.642	211.784	248.897	264.254	236.802	164.679	185.05	161.185
T256_04130	53.4962	61.0716	32.6274	94.1195	100.302	82.5458	84.0502	82.4808	73.205	71.5408	75.7021	41.2558
T256_04135	402.385	386.787	335.596	428.672	393.668	415.23	460.921	541.642	504.16	388.75	359.819	353.073
T256_04140	1290.89	938.466	705.374	1649.66	1497	1582.54	1991.72	2688.24	3355.34	1968.05	1284.13	1749.05
T256_04145	16.2815	22.3929	31.0737	409.848	372.552	413.563	599.739	610.989	805.255	614.171	419.633	455.733
T256_04150	16.2815	30.5358	34.1811	426.96	447.213	391.884	600.281	656.169	848.542	658.715	471.97	507.542
T256_04155	423.318	403.072	346.472	2027.85	2230.03	2041.13	3039.36	3004.51	3837.22	2753.65	2040.22	2406.27
T256_04160	358.192	492.644	635.458	105.243	110.106	121.734	84.5925	76.1766	76.3878	64.7917	90.6556	85.3899
T256_04165	116.296	140.465	234.607	57.3274	39.216	57.5319	36.3314	43.0792	28.6454	16.1979	27.1032	28.7831
T256_04170	9.30369	20.3572	29.5201	129.2	93.5151	86.7147	274.926	225.378	105.67	33.7457	73.8329	42.2152
T256_04175	60.474	50.893	46.6106	179.683	184.014	143.413	507.555	461.262	193.516	43.1944	125.236	108.416
T256_04180	27.9111	16.2857	10.8758	97.5421	85.9735	80.0444	200.094	202.787	83.3901	20.2474	61.6832	57.5662
T256_04185	109.318	95.6788	80.7917	296.049	259.429	244.302	629.021	567.384	267.357	103.937	172.9	174.618
T256_04190	48.8444	63.1073	38.8422	136.901	156.11	133.407	297.7	275.812	137.498	43.1944	79.4405	60.4446
T256_04195	100.015	140.465	94.7749	271.235	257.166	229.294	492.914	544.794	227.89	85.0391	181.311	136.24
T256_04200	25.5851	10.1786	21.7516	63.3168	49.7741	52.5291	107.91	127.136	59.2006	37.7951	33.6454	34.5397
T256_04205	30.237	34.6072	41.9495	154.014	150.831	116.731	297.158	233.783	133.679	41.8446	101.871	75.7956
T256_04210	111.644	91.6073	83.8991	399.58	361.24	302.668	637.155	589.449	307.461	82.3394	174.769	145.834
T256_04215	323.303	217.822	158.476	368.777	309.203	291.828	539.006	504.867	239.985	179.527	239.256	183.253
T256_04220	60.474	32.5715	40.3959	282.359	233.788	203.446	411.575	407.151	186.514	107.986	140.189	110.335
T256_04225	51.1703	63.1073	49.718	347.387	317.499	283.49	567.746	527.457	238.712	128.234	212.153	171.739
T256_04230	223.289	124.179	138.278	357.654	368.027	371.873	582.929	573.688	632.746	367.153	462.624	388.572
T256_04235	309.348	270.751	301.415	593.809	576.928	628.682	863.819	865.261	1053.52	654.666	660.758	684.079
T256_04240	1274.61	1034.15	1451.14	723.865	669.689	702.89	703.31	657.22	742.872	839.592	642.066	745.483
T256_04245	3156.28	2532.43	2203.13	434.661	401.964	436.075	488.576	424.487	501.614	697.86	569.168	566.068
T256_04250	634.977	622.93	411.727	161.714	154.602	163.424	142.614	179.146	160.414	213.273	214.957	175.577
T256_04255	1216.46	1319.15	1308.2	387.601	319.007	380.211	427.843	414.506	535.351	506.185	324.304	541.123
T256_04260	237.244	234.108	192.657	146.313	153.093	135.075	177.861	159.183	145.137	167.378	108.413	124.727
T256_04265	16.2815	12.2143	24.859	49.6267	44.4951	34.1856	49.3456	50.4341	49.0155	24.2969	34.58	46.053
T256_04270	13.9555	2.03572	12.4295	21.3908	15.8372	19.1773	31.9933	24.1664	24.1895	25.6467	20.5611	23.9859
T256_04275	532.636	588.323	863.85	1404.95	1322.79	1451.64	1810.06	1725.79	1568.5	1503.71	1715.91	1726.03
T256_04280	2225.91	2047.93	2537.17	4125.86	4045.28	4306.55	5063.08	5022.93	5764.74	4947.11	4071.09	4478.65
T256_04285	1670.01	1402.61	1362.58	2055.23	1993.23	2168.7	2480.84	2436.07	2993.13	2331.15	1829	2001.39
T256_04290	146.533	230.036	287.432	320.862	336.353	385.214	421.878	441.824	501.614	558.828	498.139	452.854
T256_04295	383.777	441.751	720.911	562.15	573.157	532.795	677.824	627.8	765.152	843.641	722.441	747.402
T256_04300	193.052	221.893	247.036	248.133	223.23	258.477	266.249	303.13	345.018	305.061	238.321	240.819
T256_04305	155.837	203.572	323.167	239.577	251.887	236.798	274.926	276.862	314.463	294.262	189.723	229.306
T256_04310	390.755	331.822	487.858	454.341	402.718	453.585	480.984	448.654	513.708	440.043	381.314	303.182
T256_04315	851.288	875.359	880.94	693.062	677.23	674.541	813.931	712.382	689.4	510.234	523.373	476.84
T256_04320	1451.38	1160.36	989.699	1455.43	1500.77	1421.62	1409.87	1360.67	1278.22	876.037	998.146	908.587
T256_04325	72.1036	107.893	88.5602	611.777	585.223	677.876	734.219	659.321	822.442	1059.61	643.935	800.171
T256_04330	320.977	274.822	391.529	1476.82	1550.54	1572.54	1607.8	1634.38	1884.23	2470.18	1745.82	1889.13
T256_04335	207.007	150.643	156.922	580.119	570.894	585.324	602.45	632.528	728.867	944.878	715.899	744.523
T256_04340	881.525	824.466	591.955	635.735	648.572	699.554	670.233	651.441	824.352	1082.56	783.19	772.347
T256_04345	9166.46	7633.95	7145.41	9423.08	9411.08	9482.76	8669.1	8731.41	10160.2	11240	8419.76	8216.62
T256_04350	3784.28	2558.9	2262.17	2677.27	2536.97	2609.78	2532.89	2436.6	2903.37	2876.48	1794.42	2312.24
T256_04355	623.347	629.037	456.784	391.88	436.655	389.383	356.807	357.242	372.391	372.552	391.595	393.369
T256_04360	334.933	313.501	225.285	361.932	392.914	354.363	313.968	344.108	360.296	341.506	331.781	328.128
T256_04365	514.029	413.251	363.563	2492.46	2567.14	2783.21	3754.06	4046.29	7832.94	11393.9	6793.56	7377.11
T256_04370	207.007	236.143	233.053	1297.14	1573.92	1703.44	2220.01	2214.37	4346.47	6302.34	4281.37	4017.16
T256_04375	2374.77	1858.61	1842.67	10529.4	11669	12477.8	16349.7	15627.2	30076.4	33801	22977	24459.9
T256_04380	420.992	358.286	419.495	2134.8	2184.03	2489.71	3209.63	3319.2	5650.15	5670.62	3972.02	3986.46
T256_04385	8010.48	5636.91	3989.87	521.08	493.217	496.942	340.539	421.335	490.155	476.489	306.547	407.761
T256_04390	6149.74	4262.8	3410.34	628.89	612.373	717.898	475.562	442.349	478.697	564.227	450.474	498.907
T256_04395	0	0	0	0.855632	0.754154	0.833796	0.542259	0	1.9097	2.69965	1.86919	0
T256_04400	2.32592	0	6.21475	15.4014	10.5582	11.6731	16.2678	12.6085	26.0992	18.8976	19.6265	14.3916
T256_04405	6.97777	0	0	2.5669	3.01662	7.50416	5.96485	8.40569	4.45596	10.7986	5.60756	1.91887
T256_04410	23.2592	44.7858	13.9832	35.9365	41.4785	21.6787	37.9582	45.1806	39.4671	36.4453	37.3838	31.6614
T256_04415	6.97777	0	1.55369	4.27816	3.01662	2.50139	1.08452	5.25356	1.27313	0	3.73838	1.91887
T256_04420	869.895	1083	240.821	43.6372	51.2825	52.5291	38.5004	90.3612	87.846	58.0425	46.7297	71.9578
T256_04425	7480.17	7061.91	4409.36	249.845	276.02	280.989	286.313	299.453	234.256	166.029	205.611	206.279
T256_04430	0	6.10716	3.10737	5.13379	2.26246	4.16898	7.04937	4.20285	3.18283	9.44878	3.73838	5.75662
T256_04435	16.2815	18.3215	12.4295	35.9365	37.7077	35.8532	43.3808	33.0974	35.6477	21.5972	14.9535	23.0265
T256_04440	527.984	329.786	335.596	547.605	501.512	532.795	671.317	627.275	604.737	569.627	596.271	603.486
T256_04445	48.8444	26.4643	31.0737	41.926	32.4286	41.6898	46.0921	57.7891	40.7402	33.7457	34.58	43.1747
T256_04450	27.9111	24.4286	21.7516	93.2639	76.1695	81.712	73.205	74.0751	64.9297	28.3464	44.8605	62.3634
T256_04455	532.636	643.287	939.981	1292.86	1187.79	1194	1179.96	1079.08	825.625	844.991	1232.73	1261.66
T256_04460	188.4	114	88.5602	22.2464	16.5914	24.1801	16.2678	36.2495	26.0992	20.2474	12.1497	23.9859
T256_04465	58.1481	95.6788	138.278	56.4717	70.8905	53.3629	69.9515	70.3977	57.2909	22.947	81.3097	66.2012
T256_04470	86.0591	91.6073	178.674	45.3485	56.5615	48.3601	76.4586	58.8398	49.0155	32.3958	43.9259	59.4851
T256_04475	0	0	0	0.855632	0	0.833796	0	0	0	0	0.934594	0
T256_04480	18.6074	8.14287	26.4127	11.1232	13.5748	20.0111	16.2678	19.9635	19.097	21.5972	22.4303	24.9454
T256_04485	58.1481	46.8215	40.3959	54.7605	71.6446	61.7009	102.487	107.173	75.7513	58.0425	80.3751	88.2682
T256_04490	179.096	150.643	135.171	62.4611	43.7409	66.7036	74.8318	79.8541	56.0178	149.831	120.563	141.037
T256_04495	188.4	158.786	144.493	81.2851	57.3157	78.3768	95.9799	104.02	99.3042	141.732	104.675	145.834
T256_04500	1083.88	997.502	1140.41	493.7	441.934	480.266	553.105	540.066	397.853	404.948	550.476	576.622
T256_04505	551.244	517.073	447.462	452.629	427.605	461.923	516.231	578.942	740.962	2769.84	1605.63	1980.28
T256_04510	286.088	270.751	135.171	91.5526	71.6446	87.5485	98.6912	110.85	134.952	257.817	178.507	227.387
T256_04515	46.5184	30.5358	41.9495	197.651	184.014	199.277	214.192	203.313	171.236	80.9896	113.086	102.66
T256_04520	79.0814	81.4287	85.4528	179.683	172.701	179.266	199.009	182.824	189.06	118.785	115.89	119.93
T256_04525	25.5851	103.822	102.543	190.806	189.293	172.596	207.685	215.921	182.694	155.23	125.236	151.591
T256_04530	44.1925	59.0358	57.4864	97.5421	98.7941	140.911	152.917	163.386	185.877	149.831	134.582	131.443
T256_04535	1002.47	971.038	1269.36	439.795	389.897	416.064	441.399	390.865	349.474	295.612	340.192	339.641
T256_04540	327.955	228	268.788	173.693	197.588	155.92	170.269	177.57	170.6	114.735	147.666	123.767
T256_04545	104.667	93.6431	119.634	102.676	101.811	118.399	122.008	106.122	109.489	79.6398	72.8983	93.0654
T256_04550	3209.77	3163.51	3408.79	2062.07	1812.99	1790.16	2086.07	1993.72	2031.28	1615.74	1603.76	1698.2
T256_04555	634.977	537.43	576.418	327.707	312.22	324.346	308.546	333.075	373.664	400.898	369.165	349.235
T256_04560	100.015	99.7502	82.3454	59.0386	50.5283	77.543	74.2895	55.6877	66.2028	52.6432	45.7951	46.053
T256_04565	227.94	274.822	243.929	177.116	153.847	158.421	212.566	287.895	253.353	207.873	186.919	218.752
T256_04575	46.5184	81.4287	94.7749	278.08	309.203	301.834	351.384	377.731	395.944	274.015	317.762	290.71
T256_04580	83.7332	59.0358	46.6106	325.996	339.369	316.009	342.166	346.735	310.644	244.319	240.191	236.981
T256_04585	37.2148	22.3929	18.6442	92.4083	83.7111	110.061	110.079	102.444	103.76	83.6892	65.4216	86.3494
T256_04590	574.503	472.287	480.089	1006.22	1032.44	1012.23	1082.35	1049.66	1112.08	743.754	762.629	745.483
T256_04595	148.859	95.6788	91.6675	285.781	273.004	257.643	273.841	287.895	273.087	218.672	185.984	174.618
T256_04600	500.073	451.93	486.304	1107.19	1075.42	1082.27	1018.91	1093.79	1142.63	719.457	780.386	700.389
T256_04605	151.185	217.822	222.177	218.186	184.768	205.948	236.967	202.262	212.613	302.361	234.583	258.089
T256_04610	504.725	533.358	509.609	931.783	939.676	905.502	839.96	876.819	958.667	1241.84	1120.58	1124.46
T256_04615	1102.49	1066.72	1070.49	2353.84	2273.77	2377.98	2196.69	2097.22	2278.9	2919.67	2718.73	2560.74
T256_04620	304.696	272.786	455.23	279.792	253.396	224.291	248.897	234.309	140.044	86.3889	174.769	154.469
T256_04625	151.185	103.822	100.99	222.464	175.718	227.626	231.003	255.323	379.393	383.351	221.499	214.914
T256_04630	637.303	468.215	489.411	977.132	996.237	957.197	1035.72	1064.9	1345.06	1320.13	904.687	1089.92
T256_04635	27.9111	34.6072	15.5369	25.669	27.9037	40.856	43.3808	44.6552	52.1984	41.8446	17.7573	38.3775
T256_04640	11.6296	12.2143	9.32212	17.1126	12.8206	19.1773	15.7255	13.6592	14.641	13.4983	11.2151	8.63494
T256_04645	4.65184	2.03572	3.10737	19.6795	14.3289	10.8393	17.8946	29.4199	21.6432	9.44878	14.0189	4.79719
T256_04650	302.37	258.536	256.358	258.401	227.754	301	302.039	311.536	403.582	344.206	237.387	331.006
T256_04655	160.489	213.75	242.375	174.549	161.389	175.097	254.32	251.12	162.961	98.5373	148.6	170.78
T256_04660	8854.79	8751.55	8324.65	3731.41	3777.56	3563.64	4201.97	4005.31	3808.57	3301.68	3979.5	4466.18
T256_04665	3098.13	3114.65	2743.81	1537.57	1627.46	1668.42	1817.11	1730.52	1521.39	1344.43	1863.58	1872.82
T256_04670	2.32592	4.07144	3.10737	11.9788	18.0997	15.8421	23.3172	29.4199	10.8216	12.1484	8.41134	23.0265
T256_04675	453.555	423.429	546.898	521.936	510.562	536.964	657.761	593.652	509.252	276.714	400.006	378.018
T256_04680	523.333	429.537	341.811	272.091	281.299	238.466	291.193	270.558	204.337	124.184	201.872	152.551
T256_04685	111.644	91.6073	102.543	234.443	242.083	230.961	308.003	273.71	213.886	101.237	178.507	144.875
T256_04690	90.711	122.143	104.097	193.373	201.359	161.756	260.285	255.323	187.15	116.085	190.657	137.2
T256_04695	16.2815	20.3572	48.1643	45.3485	42.2326	37.5208	53.1414	55.6877	34.3745	28.3464	47.6643	19.1887
T256_04700	353.54	232.072	217.516	288.348	279.037	298.499	313.968	299.453	285.181	207.873	240.191	200.522
T256_04705	255.851	236.143	257.912	315.728	355.206	325.18	326.982	307.858	366.025	261.866	259.817	232.184
T256_04710	72.1036	69.2144	46.6106	100.109	113.123	111.729	104.114	97.1908	108.216	76.9401	90.6556	79.6333
T256_04715	65.1258	63.1073	68.3622	130.056	132.731	150.917	149.121	124.509	143.864	113.385	98.1324	113.214
T256_04720	1000.15	708.43	661.871	4007.78	3676.5	3903	191.418	164.962	134.315	2887.28	2599.11	2397.63
T256_04725	21538	15559	11811.1	14824.7	13853.1	14072.8	262.454	230.106	210.067	8921	8702.94	8638.77
T256_04730	29299.6	24506	19343.4	32289.8	30913.5	30820.4	458.209	419.234	353.294	20453.9	22434.9	18927.8
T256_04735	7038.24	7222.73	9253.76	12228.7	11153.2	11105.3	201.178	184.925	162.961	7815.49	7811.34	8019.94
T256_04740	248.874	305.358	565.542	436.372	390.652	483.601	360.603	401.372	581.821	708.659	443.932	497.948
T256_04745	16.2815	2.03572	9.32212	118.933	160.635	128.405	145.868	136.592	227.254	307.76	209.349	190.928
T256_04750	155.837	156.75	149.154	914.671	1276.03	1277.37	1224.96	1313.91	1971.44	2243.41	1887.88	1924.63
T256_04755	148.859	199.5	132.063	975.421	1287.34	1205.67	1220.63	1332.83	2049.74	2584.92	2115.92	2181.76
T256_04760	9366.49	7428.34	5528.02	74482.8	82291	91409.8	78282.7	80046.3	131073	214425	139252	143324
T256_04765	120.948	107.893	102.543	98.3977	81.4486	95.0527	75.3741	67.7709	90.3923	53.9931	67.2908	65.2417
T256_04770	30.237	12.2143	12.4295	6.84506	9.04985	10.8393	7.04937	8.40569	8.27535	22.947	5.60756	9.59437
T256_04775	30.237	16.2857	12.4295	15.4014	18.0997	25.0139	16.2678	17.3367	13.3679	18.8976	14.9535	20.1482
T256_04780	25.5851	12.2143	21.7516	8.55632	12.0665	9.17175	11.3874	10.5071	4.45596	9.44878	14.9535	12.4727
T256_04785	116.296	138.429	186.442	66.7393	92.0068	90.8837	53.6837	43.0792	39.4671	51.2934	68.2253	58.5257
T256_04790	16.2815	14.25	3.10737	23.9577	40.7243	35.0194	31.451	35.7242	26.0992	41.8446	31.7762	35.4992
T256_04795	0	0	0	0	0	0	0	0	0	0	0	0
T256_04800	0	0	0	0	0	0	0	0	0	0	0	0
T256_04805	0	0	0	0	0	0	0	0	0	0	0	0
T256_04810	0	0	0	0	0	0	0	0	0	0	0	0
T256_04815	0	0	0	0	0	0	0	0	0	0	0	0
T256_04820	0	0	0	0	0	0	0	0	0	0	0	0
T256_04825	0	0	0	0	0	0	0	0	0	0	0	0
T256_04830	0	0	0	0	0	0	0	0	0	0	0	0
T256_04835	0	0	0	0	0	0	0	0	0	0	0	0
T256_04840	0	0	0	0	0	0	0	0	0	0	0	0
T256_04845	0	0	6.21475	0.855632	4.52492	5.83657	8.67615	5.77891	5.72909	4.04948	2.80378	1.91887
T256_04850	0	0	0	0	0	0	0	0	0	0	0	0
T256_04855	0	0	0	0	0	0	0	0	0	0	0	0
T256_04860	0	0	0	0	0	0	0	0	0	0	0	0
T256_04865	0	0	0	0	0	0	0	0	0	0	0	0
T256_04870	0	0	0	0	0	0	0	0	0	0	0	0
T256_04875	0	0	0	0	0	0	0	0	0	0	0	0
T256_04880	0	0	0	0	0	0	0	0	0	0	0	0
T256_04885	0	0	0	0	0	0	0	0	0	0	0	0
T256_04890	0	0	0	0	0	0	0	0	0	0	0	0
T256_04895	0	0	0	0	0	0	0	0	0	0	0	0
T256_04900	0	0	0	0	0	0	0	0	0	0	0	0
T256_04910	0	0	0	0	0	0	0	0	0	0	0	0
T256_04915	0	0	0	0	0	0	0	0	0	0	0	0
T256_04920	0	0	0	0	0	0	0	0	0	0	0	0
T256_04925	0	0	0	0	0	0	0	0	0	0	0	0
T256_04935	0	0	1.55369	0	0	0.833796	0	0.525356	0.636565	0	3.73838	0
T256_04940	0	0	0	0	0	0	0	0	0	0	0	0
T256_04945	0	0	0	0	0	0	0	0	0	0	0	0
T256_04950	0	0	0	0	0	0	0	0	0	0	0	0
T256_04955	30.237	16.2857	13.9832	17.1126	24.8871	14.1745	21.6904	14.71	28.0089	48.5937	22.4303	32.6209
T256_04960	4.65184	0	6.21475	3.42253	4.52492	4.16898	4.33808	8.40569	14.641	14.8481	14.0189	10.5538
T256_04965	23.2592	12.2143	17.0906	17.9683	18.8538	26.6815	18.9791	24.1664	22.9164	56.6927	47.6643	31.6614
T256_04970	9.30369	8.14287	1.55369	7.70069	16.5914	7.50416	4.88033	8.40569	8.91191	28.3464	17.7573	10.5538
T256_04975	4.65184	4.07144	0	2.5669	2.26246	1.66759	2.7113	1.57607	3.81939	21.5972	3.73838	5.75662
T256_04980	0	0	0	0	0	0	0	0	0.636565	0	0	0
T256_04985	74.4295	36.6429	38.8422	54.7605	68.628	50.0277	45.0075	52.0102	86.5729	188.976	106.544	90.1871
T256_04990	0	0	0	0	0	0	0	0	0	0	0	0
T256_04995	0	0	0	0	0	0	0	0	0	0	0	0
T256_05000	0	0	0	0	0	0	0	0	0	0	0	0
T256_05005	0	0	0	0	0	0	0.542259	0	0	0	0	0
T256_05010	0	0	0	0	0	0	0	0	0	0	0	0
T256_05015	0	0	0	0	0	0	0	0	0	0	0	0
T256_05020	0	4.07144	6.21475	5.98942	3.77077	3.33518	1.08452	6.30427	9.54848	17.5477	15.8881	9.59437
T256_05025	4.65184	2.03572	3.10737	6.84506	3.01662	3.33518	3.25356	2.62678	7.00222	21.5972	8.41134	4.79719
T256_05035	0	0	0	0	0	0	0	0	0	0	0	0
T256_05040	0	0	0	0	0	0	0	0	0	0	0	0
T256_05045	0	0	0	0	0	0	0	0	0	0	0	0
T256_05050	0	0	0	0	0	0	0	0	0	0	0	0
T256_05055	4.65184	4.07144	4.66106	9.41195	3.01662	2.50139	6.50711	4.7282	5.09252	5.39931	5.60756	5.75662
T256_05060	0	0	0	0	0	0	0	0	0	0	0	0
T256_05065	0	0	0	0	0	0	0	0	0	0	0	0
T256_05070	0	0	0	0	0	0	0	0	0	0	0	0
T256_05075	0	0	0	0	0	0	0	0	0	0	0	0
T256_05080	0	0	0	0	0	0	0	0	0	0	0	0
T256_05085	0	0	0	0	0	0	0	0	0	0	0	0
T256_05090	0	0	0	0	0	0	0	0	0	0	0	0
T256_05095	18.6074	30.5358	20.1979	25.669	14.3289	17.5097	35.7891	30.996	35.6477	14.8481	30.8416	30.702
T256_05100	0	0	0	0	0	0	0	0	0	0	0	0
T256_05105	0	0	0	0	0	0	0	0	0	0	0	0
T256_05110	37.2148	28.5001	35.7348	326.851	340.877	409.394	352.469	365.648	629.563	920.582	488.793	448.057
T256_05115	44.1925	61.0716	87.0065	29.0915	21.8705	28.349	22.7749	27.3185	15.2776	22.947	25.234	40.2964
T256_05120	565.199	401.037	270.342	55.6161	49.7741	69.205	58.0218	48.3327	50.9252	75.5903	54.2064	64.2823
T256_05125	30.237	22.3929	7.76843	12.8345	14.3289	10.8393	14.0987	14.71	7.63878	6.74913	19.6265	4.79719
T256_05130	425.644	303.322	119.634	60.7499	46.7575	58.3657	90.5573	66.7202	63.02	60.7422	71.9637	57.5662
T256_05135	111.644	36.6429	18.6442	16.257	24.1329	20.8449	30.9088	39.4017	37.5574	26.9965	21.4957	17.2699
T256_05140	48.8444	34.6072	27.9664	8.55632	13.5748	19.1773	15.7255	5.25356	11.4582	20.2474	9.34594	8.63494
T256_05145	20.9333	34.6072	27.9664	27.3802	33.9369	24.1801	28.1975	18.9128	35.6477	24.2969	24.2994	29.7426
T256_05150	23.2592	16.2857	26.4127	28.2359	33.1828	28.349	29.8243	24.1664	35.6477	29.6962	16.8227	27.8237
T256_05155	18.6074	14.25	40.3959	16.257	18.0997	15.0083	22.7749	9.98176	11.4582	16.1979	15.8881	16.3104
T256_05165	193.052	83.4645	161.583	112.088	117.648	113.396	110.079	105.596	108.216	76.9401	98.1324	96.9032
T256_05170	253.526	158.786	172.459	291.771	280.545	298.499	244.017	258.475	313.19	441.393	295.332	312.777
T256_05175	25.5851	24.4286	45.0569	213.908	197.588	210.95	258.658	247.443	291.547	379.301	213.087	266.724
T256_05180	60.474	32.5715	40.3959	62.4611	61.8406	58.3657	68.8669	78.8033	103.124	67.4913	73.8329	60.4446
T256_05185	0	0	1.55369	0	3.77077	1.66759	2.16904	0	0.636565	0	0.934594	0
T256_05190	90.711	59.0358	52.8254	49.6267	61.0865	49.1939	42.2962	43.0792	36.2842	41.8446	34.58	32.6209
T256_05195	116.296	146.572	73.0233	32.514	43.7409	31.6842	31.451	39.927	39.4671	25.6467	57.0102	45.0936
T256_05200	146.533	130.286	128.956	77.0069	72.3988	64.2023	70.4937	55.6877	49.0155	36.4453	67.2908	62.3634
T256_05205	965.258	987.324	989.699	438.084	411.768	377.709	441.941	430.792	359.023	283.464	301.874	293.588
T256_05210	67.4517	61.0716	88.5602	20.5352	19.608	16.6759	17.3523	23.641	26.0992	10.7986	20.5611	23.9859
T256_05215	48.8444	50.893	63.7012	226.743	214.18	174.263	286.313	256.374	183.967	124.184	138.32	175.577
T256_05220	472.162	417.322	498.733	355.943	370.289	390.216	390.969	364.071	381.303	314.51	335.519	276.318
T256_05225	32.5629	40.7144	60.5938	50.4823	46.7575	43.3574	60.1908	49.9088	50.2887	29.6962	31.7762	47.0124
T256_05230	88.385	91.6073	107.204	89.8414	74.6612	92.5513	72.1205	87.7344	78.9341	75.5903	70.0945	82.5116
T256_05235	176.77	240.215	307.63	168.56	189.293	197.61	172.438	230.631	197.972	218.672	187.853	183.253
T256_05240	1404.86	1624.5	1586.31	509.101	481.904	529.46	539.548	558.978	490.792	606.072	540.195	587.176
T256_05245	176.77	116.036	122.741	71.0175	66.3655	79.2106	228.291	198.059	157.868	93.138	105.609	94.0249
T256_05250	109.318	73.2859	48.1643	63.3168	72.3988	71.7064	172.981	179.146	124.767	95.8377	78.5059	89.2277
T256_05255	590.784	527.251	655.656	218.186	204.376	236.798	246.186	234.309	175.692	244.319	238.321	296.466
T256_05260	693.125	698.252	731.787	283.214	250.379	284.324	245.644	235.885	192.879	294.262	257.948	298.385
T256_05265	200.029	177.108	121.188	172.838	195.326	153.418	171.896	184.4	174.419	143.082	182.246	180.374
T256_05270	74.4295	61.0716	79.238	87.2745	88.9901	99.2217	105.198	106.122	95.4848	98.5373	122.432	113.214
T256_05275	116.296	120.107	124.295	87.2745	63.3489	55.0305	79.7121	85.633	71.2953	60.7422	57.9448	70.0389
T256_05280	327.955	323.679	250.144	133.479	141.781	161.756	183.284	179.672	190.97	214.622	171.965	208.198
T256_05285	48.8444	34.6072	27.9664	161.714	163.651	171.762	194.671	170.741	191.606	116.085	107.478	136.24
T256_05290	79.0814	124.179	119.634	469.742	450.984	491.939	510.266	509.07	521.347	390.1	391.595	388.572
T256_05295	44601.9	31227.9	20953	4066.82	3512.09	3655.36	3206.38	4061	3965.8	4629.9	3587.91	3132.56
T256_05300	718.71	492.644	629.243	1549.55	1512.08	1479.15	1659.86	1608.11	1460.28	1221.59	1366.38	1245.35
T256_05305	1656.06	1630.61	2594.66	3934.2	3856.74	3941.35	4257.82	4221.23	3998.27	3317.87	3717.81	4042.11
T256_05310	60.474	73.2859	100.99	316.584	288.841	285.992	343.25	338.329	279.452	170.078	234.583	195.725
T256_05315	23.2592	85.5002	69.9159	318.295	362.748	333.518	407.237	364.597	364.115	252.418	256.079	231.224
T256_05320	60.474	30.5358	23.3053	290.915	272.25	291.828	300.954	326.246	267.994	206.523	227.106	213.955
T256_05325	151.185	111.965	142.939	543.326	539.974	495.275	489.118	486.479	434.138	408.997	472.904	369.383
T256_05330	125.6	118.072	110.312	331.13	363.502	368.538	374.159	384.56	355.203	361.753	364.492	361.708
T256_05335	100.015	69.2144	85.4528	288.348	307.695	271.817	307.461	263.203	247.624	261.866	294.397	287.831
T256_05340	23.2592	12.2143	51.2717	364.499	361.994	404.391	399.103	403.473	338.653	419.796	409.352	367.465
T256_05345	16.2815	18.3215	10.8758	151.447	175.718	171.762	152.917	147.625	167.417	201.124	191.592	130.483
T256_05350	58.1481	34.6072	52.8254	486.855	464.559	439.41	508.639	467.041	422.043	588.524	550.476	484.516
T256_05355	39.5407	38.6787	88.5602	351.665	363.502	392.718	391.511	421.861	385.759	408.997	426.175	407.761
T256_05360	20.9333	16.2857	20.1979	77.8625	92.0068	69.205	83.508	98.2415	99.9408	93.138	127.105	94.0249
T256_05365	6156.72	4804.3	3200.59	1331.36	1226.25	1399.11	1229.84	1347.54	1555.77	1263.44	869.172	1259.74
T256_05370	4042.45	4224.12	4942.28	2981.88	2704.4	2588.1	3610.91	3785.71	2982.31	2121.93	2585.09	2596.24
T256_05375	2242.19	2039.79	2425.31	729.854	791.861	822.122	1029.75	977.161	851.088	687.062	803.751	765.631
T256_05380	12839.1	10616.3	8301.35	1544.42	1599.56	1639.24	1415.84	1433.7	1282.68	1382.22	1557.97	1449.71
T256_05385	144.207	101.786	43.5032	29.0915	24.8871	19.1773	15.7255	29.9453	35.6477	37.7951	15.8881	24.9454
T256_05390	2077.05	1528.82	1216.54	3994.09	4588.27	4499.99	4081.04	4141.9	5979.26	6392.78	4470.16	4348.17
T256_05395	139.555	103.822	118.08	408.137	476.625	442.745	464.174	477.023	669.667	948.928	569.168	581.419
T256_05400	181.422	189.322	116.527	676.805	778.287	744.579	766.213	721.313	1001.95	1488.86	1064.5	941.208
T256_05405	1244.37	1103.36	1426.28	3268.51	3452.52	3556.14	3235.66	3287.68	4427.31	5522.14	3544.91	4233.04
T256_05410	909.436	987.324	1163.71	3148.73	3490.98	3478.6	3158.12	3256.68	4628.47	6908.41	4190.72	4144.77
T256_05415	237.244	240.215	231.499	405.57	365.01	342.69	404.526	344.633	266.084	244.319	344.865	300.304
T256_05420	88.385	54.9644	74.577	92.4083	100.302	94.2189	105.198	107.173	91.6654	95.8377	114.955	108.416
T256_05425	446.577	419.358	408.62	1119.17	1184.78	1086.44	989.081	948.792	863.183	862.539	1058.89	784.82
T256_05430	993.169	663.644	812.578	1588.91	1635.76	1546.69	1440.24	1388.51	1210.75	1278.29	1594.42	1303.88
T256_05435	353.54	234.108	184.889	447.496	411.014	373.54	365.483	394.542	310.644	342.856	428.979	403.923
T256_05440	427.97	378.644	458.338	722.154	736.054	727.904	696.261	659.321	650.57	562.878	738.329	658.174
T256_05445	1237.39	1052.47	899.585	1843.89	1880.86	1841.85	1821.99	1680.09	1583.77	1703.48	2029	1881.46
T256_05450	846.636	714.537	574.864	1126.87	1156.87	1180.65	1073.67	1120.58	1046.51	1210.79	1284.13	1359.52
T256_05455	2388.72	1699.83	1283.35	705.041	545.253	662.867	501.59	786.983	838.993	1125.76	560.756	632.269
T256_05460	667.54	661.609	947.749	84.7076	95.7775	69.205	53.1414	46.2313	42.6499	66.1415	67.2908	88.2682
T256_05465	697.777	598.501	402.405	355.087	357.469	373.54	353.011	320.467	357.75	247.018	242.994	217.792
T256_05470	565.199	435.644	445.908	248.133	262.446	218.454	264.08	220.124	226.617	202.474	200.003	172.699
T256_05475	514.029	447.858	508.056	248.133	255.658	230.961	257.573	247.443	222.798	198.424	172.9	212.995
T256_05480	595.436	392.894	290.539	164.281	138.764	180.934	148.579	162.86	163.597	151.181	128.974	147.753
T256_05485	118.622	205.608	220.624	362.788	365.765	315.175	444.653	409.252	250.807	171.428	294.397	280.156
T256_05490	27.9111	30.5358	71.4696	167.704	155.356	152.585	184.368	184.925	126.04	109.336	145.797	144.875
T256_05495	67.4517	46.8215	80.7917	145.457	171.947	188.438	183.284	171.791	205.611	205.174	171.965	173.658
T256_05500	20.9333	18.3215	40.3959	67.5949	72.3988	76.7092	90.0151	85.1076	104.397	94.4878	70.0945	72.9172
T256_05505	816.399	679.93	512.717	688.784	739.825	783.768	918.587	892.054	905.196	1146	1181.33	1233.84
T256_05510	1683.97	1642.83	1393.66	1930.31	2109.37	2126.18	2593.08	2676.69	2664.03	3296.28	3267.34	3360.91
T256_05515	41.8666	52.9287	76.1307	71.0175	86.7277	92.5513	84.0502	101.919	105.033	91.7882	120.563	119.93
T256_05520	162.815	205.608	316.952	385.034	439.672	424.402	475.562	412.93	420.133	417.096	420.567	436.544
T256_05525	109.318	124.179	186.442	252.411	242.838	231.795	295.531	322.043	346.928	286.163	299.07	299.344
T256_05530	83.7332	105.857	113.419	306.316	287.333	307.671	328.067	366.173	381.939	498.086	426.175	495.07
T256_05535	1530.46	1722.22	2557.37	1453.72	1361.25	1379.93	1241.77	1086.44	1227.3	1253.99	1057.96	1335.54
T256_05540	18.6074	28.5001	7.76843	26.5246	12.0665	25.8477	29.282	28.8946	23.5529	17.5477	13.0843	18.2293
T256_05545	18.6074	36.6429	23.3053	84.7076	92.0068	86.7147	97.6067	86.1583	112.036	58.0425	83.1789	69.0795
T256_05555	127.926	156.75	167.798	344.82	350.681	343.524	431.639	462.838	501.614	472.439	342.996	371.302
T256_05560	483.792	346.072	371.331	764.079	743.596	767.926	726.628	684.013	754.33	672.214	636.458	571.825
T256_05565	130.252	132.322	94.7749	206.207	199.097	215.953	208.77	222.751	245.714	207.873	221.499	201.482
T256_05570	93.0369	111.965	110.312	201.074	182.505	177.598	193.044	216.972	230.437	199.774	186.919	199.563
T256_05575	218.637	185.25	184.889	41.0703	46.7575	34.1856	40.6695	50.4341	45.8327	24.2969	28.0378	28.7831
T256_05580	495.421	451.93	604.384	520.224	497.741	518.621	642.035	623.597	572.909	364.453	442.063	466.287
T256_05585	404.71	425.465	668.085	435.517	460.034	451.917	536.295	567.384	535.988	311.81	370.099	431.747
T256_05590	20.9333	20.3572	12.4295	50.4823	52.0366	42.5236	59.6485	83.0062	70.0222	40.4948	74.7675	43.1747
T256_05595	9.30369	8.14287	7.76843	15.4014	12.0665	13.3407	21.1481	17.3367	14.0044	10.7986	14.0189	16.3104
T256_05600	27.9111	12.2143	17.0906	13.6901	9.804	17.5097	7.04937	7.35498	13.3679	8.09896	18.6919	19.1887
T256_05605	113.97	132.322	130.51	174.549	171.193	175.931	236.425	224.852	239.349	139.032	147.666	187.09
T256_05610	141.881	73.2859	116.527	189.095	193.063	190.939	232.629	206.99	208.157	201.124	201.872	186.131
T256_05615	8187.25	6536.69	5722.23	3179.53	3001.53	3084.21	3573.49	3483.11	3499.84	3265.23	2959.86	3447.26
T256_05620	3142.32	4810.4	9040.9	5064.49	4927.64	4910.22	6504.94	6080.99	5844.94	4239.8	4842.13	5293.22
T256_05625	51733.2	45095.2	42501.1	21923	20420.2	20642.3	21468.6	21360.4	20575.1	21073.5	19212.4	22576.5
T256_05630	227.94	209.679	346.472	469.742	437.409	420.233	541.717	511.696	418.223	318.559	350.473	375.14
T256_05635	569.851	771.537	1396.76	821.407	808.453	834.629	954.919	998.701	806.528	606.072	823.377	677.363
T256_05640	5482.2	3884.15	2899.18	2493.31	2375.58	2606.44	2721.6	3455.26	4515.79	3452.86	1881.34	2175.04
T256_05645	2102.63	1579.72	1174.59	1298.85	1128.97	1114.78	1235.27	1861.34	2190.42	1735.88	1015.9	1380.63
T256_05650	232.592	144.536	146.047	197.651	189.293	214.285	203.347	216.447	243.805	206.523	154.208	150.632
T256_05655	76.7554	95.6788	32.6274	110.377	125.944	132.573	162.678	137.118	148.956	118.785	99.0669	123.767
T256_05660	16.2815	40.7144	27.9664	17.9683	39.216	38.3546	30.9088	40.9777	39.4671	29.6962	31.7762	20.1482
T256_05665	13.9555	16.2857	20.1979	21.3908	27.1495	33.3518	20.0636	32.0467	31.8283	21.5972	26.1686	23.9859
T256_05670	53.4962	69.2144	69.9159	138.612	111.615	105.058	196.84	161.81	183.967	83.6892	96.2632	108.416
T256_05675	44.1925	44.7858	27.9664	85.5632	83.7111	88.3823	131.769	117.154	109.489	68.8411	80.3751	75.7956
T256_05680	13.9555	12.2143	26.4127	13.6901	16.5914	26.6815	33.0778	23.641	28.6454	17.5477	28.9724	36.4586
T256_05685	79.0814	140.465	80.7917	125.778	146.306	118.399	179.488	166.012	174.419	129.583	127.105	115.132
T256_05690	527.984	616.823	922.89	2209.24	1968.34	2131.18	3172.76	3019.74	2730.23	1742.63	1731.8	1963.97
T256_05695	216.311	221.893	195.765	255.834	273.004	273.485	309.088	284.743	290.274	302.361	292.528	336.763
T256_05700	53.4962	48.8572	48.1643	37.6478	31.6745	61.7009	43.923	45.7059	41.3767	49.9436	48.5989	58.5257
T256_05705	202.355	205.608	281.217	286.637	294.12	304.335	409.406	386.662	367.935	252.418	319.631	258.089
T256_05710	55.8221	30.5358	63.7012	56.4717	55.8074	74.2078	112.248	109.799	127.313	76.9401	66.3562	73.8767
T256_05715	155.837	276.858	522.039	310.594	255.658	300.166	374.159	493.309	457.69	238.919	267.294	248.494
T256_05720	1476.96	1946.15	3606.11	4771	4170.47	4304.05	4937.81	4734.5	4062.56	2405.39	3001.92	3037.58
T256_05725	202.355	376.608	1255.38	504.823	417.801	425.236	307.461	305.757	243.168	187.626	199.068	186.131
T256_05730	1970.06	1520.68	1081.37	2443.69	2503.79	2752.36	1487.96	1519.85	2266.81	13772.3	6291.69	6607.65
T256_05735	137.229	91.6073	66.8085	360.221	435.901	431.906	386.089	385.611	595.189	4376.14	2097.23	1989.87
T256_05740	37.2148	57.0001	26.4127	199.362	221.721	202.612	296.074	304.181	446.869	3293.58	1764.51	1532.22
T256_05745	309.348	244.286	212.855	349.098	367.273	353.529	356.264	358.293	471.695	592.574	411.221	416.396
T256_05750	902.458	981.216	1373.46	685.361	700.609	785.435	714.156	701.35	789.341	1038.02	906.556	913.384
T256_05755	30.237	32.5715	45.0569	72.7287	67.8738	71.7064	95.9799	101.394	92.302	93.138	76.6367	76.755
T256_05760	6.97777	16.2857	21.7516	17.9683	12.0665	16.6759	24.4017	29.9453	26.0992	25.6467	18.6919	15.351
T256_05765	20.9333	20.3572	40.3959	37.6478	31.6745	31.6842	39.0427	33.0974	38.8305	26.9965	23.3648	39.3369
T256_05770	2700.4	2438.79	1794.51	3288.19	3296.41	3216.78	3424.37	3609.19	3911.06	3909.1	3522.48	3958.64
T256_05775	204.681	199.5	191.103	157.436	175.718	152.585	159.967	152.353	185.241	171.428	139.254	160.226
T256_05780	851.288	887.573	669.639	545.893	655.36	558.643	617.633	618.344	532.169	539.931	627.112	536.325
T256_05785	479.14	535.394	386.868	281.503	337.861	290.995	350.3	295.25	291.547	307.76	368.23	294.547
T256_05790	151.185	136.393	105.651	94.1195	98.04	89.2161	111.163	102.444	107.58	72.8906	117.759	94.0249
T256_05795	295.392	415.287	271.895	154.869	149.322	121.734	183.826	193.331	154.685	126.884	176.638	153.51
T256_05800	16.2815	24.4286	7.76843	17.1126	11.3123	8.33796	12.472	14.1846	12.0947	4.04948	15.8881	12.4727
T256_05805	293.066	260.572	273.449	907.826	863.506	779.599	867.615	801.167	550.629	336.107	553.28	511.38
T256_05810	223.289	309.429	400.851	600.654	569.386	546.136	588.351	624.648	534.715	410.347	406.548	451.895
T256_05815	581.481	563.894	717.803	1206.44	1171.95	1115.62	1127.9	1115.33	933.205	708.659	866.368	866.372
T256_05820	420.992	561.858	602.83	864.188	778.287	829.627	785.192	732.346	604.101	452.192	581.317	558.393
T256_05825	186.074	193.393	201.979	268.668	243.592	256.809	244.017	243.24	187.787	139.032	177.573	195.725
T256_05830	2684.11	3128.9	3804.98	3738.26	3906.52	3596.99	3492.69	3362.8	2855	2140.82	2912.19	2678.75
T256_05835	1688.62	2565.01	3329.55	3113.65	3211.19	3201.78	2995.98	2898.39	2310.1	1841.16	2594.43	2389
T256_05840	25.5851	30.5358	26.4127	70.1618	109.352	85.0471	80.7967	71.4484	77.661	45.8941	81.3097	73.8767
T256_05845	16.2815	12.2143	9.32212	65.028	61.0865	55.0305	43.3808	50.9595	41.3767	31.046	60.7486	35.4992
T256_05850	23.2592	48.8572	46.6106	117.222	134.239	135.075	117.67	126.611	119.038	117.435	145.797	121.849
T256_05855	44.1925	42.7501	23.3053	117.222	125.944	96.7203	100.318	101.394	101.214	93.138	131.778	82.5116
T256_05860	72.1036	118.072	169.352	467.175	485.675	508.615	463.09	444.451	462.146	600.673	540.195	567.987
T256_05865	60.474	87.5359	100.99	150.591	217.95	188.438	217.446	191.229	227.89	233.52	302.808	271.521
T256_05870	102.341	164.893	164.691	351.665	371.798	365.202	389.885	419.759	448.142	577.726	628.982	609.243
T256_05875	20.9333	8.14287	13.9832	43.6372	76.9237	59.1995	66.1557	68.2962	65.5662	90.4384	120.563	95.9437
T256_05880	2.32592	2.03572	3.10737	4.27816	0.754154	5.00277	2.16904	1.05071	0.636565	4.04948	0	0.959437
T256_05885	534.962	563.894	719.357	948.04	1037.72	958.865	1071.5	988.719	982.857	948.928	877.584	971.91
T256_05890	144.207	189.322	284.325	162.57	156.864	166.759	160.509	172.842	190.97	190.326	161.685	180.374
T256_05895	6454.43	5333.58	4145.24	822.262	799.403	847.136	755.367	749.682	854.907	950.278	918.706	870.21
T256_05900	1811.89	1431.11	1026.99	158.292	195.326	160.923	145.326	147.625	175.692	152.53	193.461	175.577
T256_05905	269.807	244.286	396.19	578.407	561.09	538.632	299.327	268.982	230.437	337.457	489.727	390.491
T256_05910	718.71	814.287	702.266	673.382	663.655	684.546	483.695	465.99	485.699	616.871	542.999	575.662
T256_05915	30.237	28.5001	51.2717	276.369	265.462	257.643	301.496	278.438	266.084	269.965	257.948	274.399
T256_05920	65.1258	42.7501	82.3454	185.672	199.097	219.288	248.897	233.258	218.342	176.827	212.153	202.441
T256_05925	13.9555	20.3572	27.9664	77.0069	98.7941	90.8837	127.431	120.306	92.9385	103.937	128.039	92.106
T256_05930	23.2592	14.25	18.6442	78.7182	73.1529	89.2161	99.2335	103.495	118.401	128.234	133.647	122.808
T256_05935	869.895	1217.36	2322.76	3513.23	3321.29	3453.58	3525.77	3463.14	3604.23	3204.49	3415.01	3775.39
T256_05940	53.4962	71.2502	201.979	527.925	463.805	504.446	643.12	640.409	774.7	732.956	510.288	581.419
T256_05945	4856.53	6616.09	7429.73	1618	1782.07	1780.15	1683.17	1646.46	1995.63	2916.97	2119.66	2450.4
T256_05950	5254.26	4061.26	3811.19	4527.15	4294.91	4793.49	4467.13	3897.61	5748.19	8038.22	5042.13	6308.3
T256_05955	353.54	350.144	236.16	177.116	163.651	163.424	147.495	167.588	185.241	259.167	244.864	207.238
T256_05960	5168.2	3745.72	3172.63	1612.01	1864.27	2089.49	1687.51	1651.19	2229.25	3853.75	2655.18	2867.76
T256_05965	1546.74	1188.86	1208.77	647.714	585.223	667.87	608.415	526.406	858.727	1317.43	928.986	1055.38
T256_06035	9.30369	10.1786	12.4295	18.8239	16.5914	16.6759	18.4368	11.0325	10.8216	21.5972	9.34594	16.3104
T256_06040	39.5407	48.8572	45.0569	104.387	86.7277	97.5541	122.551	108.223	112.672	93.138	73.8329	85.3899
T256_06045	48.8444	42.7501	40.3959	171.126	159.881	138.41	187.622	175.994	177.602	99.8872	90.6556	107.457
T256_06050	18.6074	26.4643	38.8422	195.084	193.063	190.939	247.27	272.66	191.606	133.633	153.273	156.388
T256_06055	9.30369	14.25	20.1979	140.324	149.322	153.418	144.783	130.288	138.771	80.9896	132.712	91.1465
T256_06060	190.726	126.215	102.543	130.056	138.764	129.238	155.086	172.842	147.047	116.085	121.497	84.4305
T256_06065	123.274	136.393	125.849	136.901	137.256	130.906	180.572	195.958	151.503	98.5373	125.236	104.579
T256_06070	69.7777	52.9287	57.4864	54.7605	76.1695	66.7036	93.8109	102.444	94.2117	64.7917	58.8794	74.8361
T256_06075	2.32592	10.1786	4.66106	0.855632	1.50831	2.50139	5.42259	4.7282	4.45596	6.74913	5.60756	1.91887
T256_06080	6.97777	0	0	0.855632	0.754154	0	1.08452	4.20285	1.27313	1.34983	3.73838	1.91887
T256_06085	2.32592	0	0	0.855632	2.26246	0.833796	1.62678	1.57607	0.636565	1.34983	6.54216	0
T256_06090	9.30369	0	3.10737	0	4.52492	0	2.7113	2.10142	3.81939	1.34983	0.934594	4.79719
T256_06095	2.32592	2.03572	1.55369	0.855632	2.26246	1.66759	2.7113	2.10142	1.9097	0	1.86919	0.959437
T256_06100	39.5407	26.4643	7.76843	25.669	30.1662	19.1773	25.4862	25.7424	20.3701	22.947	26.1686	20.1482
T256_06105	32.5629	50.893	31.0737	23.9577	16.5914	19.1773	19.5213	16.8114	21.6432	24.2969	14.9535	16.3104
T256_06110	46.5184	30.5358	31.0737	32.514	38.4618	36.687	42.2962	59.8905	47.1058	28.3464	24.2994	28.7831
T256_06115	318.651	285.001	563.988	1596.61	1564.11	1625.9	2148.43	2201.24	2170.05	1637.34	1482.27	1602.26
T256_06120	9.30369	16.2857	13.9832	75.2956	76.1695	60.8671	83.508	77.2273	105.033	175.477	95.3286	94.9843
T256_06125	11.6296	6.10716	1.55369	17.1126	19.608	39.1884	29.8243	28.3692	45.8327	80.9896	42.0567	42.2152
T256_06130	20.9333	14.25	12.4295	63.3168	72.3988	60.0333	68.8669	104.02	114.582	174.128	142.058	115.132
T256_06135	818.725	793.93	1168.37	598.942	565.615	624.513	549.309	561.08	592.006	681.662	534.588	583.338
T256_06140	3479.58	3910.62	4616	2101.43	2104.84	2087.82	1821.45	1900.21	2164.32	2352.75	2095.36	2164.49
T256_06145	141.881	173.036	310.737	357.654	327.303	339.355	457.667	433.944	425.862	440.043	374.772	360.748
T256_06150	93.0369	85.5002	62.1475	158.292	144.043	135.909	293.362	237.461	259.082	171.428	153.273	186.131
T256_06155	395.407	319.608	276.556	262.679	281.299	261.812	244.017	237.986	261.628	310.46	283.182	307.02
T256_06160	130.252	124.179	156.922	92.4083	88.236	106.726	27.113	27.3185	25.4626	117.435	100.936	98.822
T256_06165	9733.98	7731.66	8041.88	7442.29	7142.59	7664.25	960.884	963.502	1079.61	9709.3	7027.21	8053.52
T256_06170	7419.69	6569.26	6685.51	6097.23	6324.33	6176.76	1509.11	1495.69	1331.06	8101.66	6763.66	6598.05
T256_06175	101822	93419.1	81958.5	36254.8	36391.7	36520.2	3871.73	3726.87	3236.3	38680.6	37556.7	38364.1
T256_06180	5100.75	4800.22	3944.81	1041.3	1052.04	1038.08	879.003	872.09	775.973	1020.47	1157.03	1234.8
T256_06185	2591.08	2709.54	1876.85	589.531	659.885	711.228	483.695	485.429	430.318	541.28	688.796	663.931
T256_06190	127.926	244.286	310.737	237.01	219.459	212.618	203.347	192.806	176.965	182.227	191.592	191.887
T256_06195	248.874	295.179	705.374	746.967	693.821	747.081	712.529	727.092	646.75	734.306	683.188	818.4
T256_06200	172.118	238.179	436.586	520.224	472.1	467.759	459.294	484.378	462.783	543.98	529.915	598.689
T256_06205	30876.6	30991.8	23631.6	6464.3	5779.83	6865.47	6496.81	8247.03	8812.61	12885.4	9255.28	13408.1
T256_06210	451.229	547.608	520.485	1545.27	1520.37	1425.79	1298.17	1233.54	906.469	827.444	1144.88	1069.77
T256_06215	465.184	521.144	703.82	509.101	469.084	459.421	412.659	435.52	373.664	325.308	435.521	541.123
T256_06220	318.651	366.429	525.146	420.115	476.625	440.244	396.392	381.934	331.651	272.665	423.371	408.72
T256_06225	34.8888	109.929	45.0569	86.4188	85.2194	82.5458	80.2544	88.7851	56.6543	41.8446	70.0945	68.1201
T256_06230	388.429	352.179	348.026	359.365	392.16	343.524	388.258	348.836	284.545	188.976	345.8	312.777
T256_06235	1800.26	2306.47	1752.56	1358.74	1705.14	1374.1	1331.79	1400.07	1310.69	958.377	1450.49	1320.19
T256_06240	1139.7	1392.43	859.189	876.167	1224.75	995.552	955.461	1035.48	1011.5	788.299	1066.37	1045.79
T256_06245	1928.19	2088.65	2235.76	1430.62	1643.3	1499.16	1408.79	1454.18	1401.72	1237.79	1674.79	1453.55
T256_06250	1781.66	2237.25	3491.13	1681.32	1697.6	1748.47	1584.48	1548.22	1528.39	1646.79	1994.42	1863.23
T256_06255	1353.69	1416.86	1665.55	1130.29	1033.19	1206.5	1247.74	1037.58	1245.76	1069.06	779.451	977.667
T256_06260	220.963	232.072	254.805	728.999	708.905	677.042	636.07	607.311	508.616	365.803	530.849	428.868
T256_06265	209.333	234.108	215.962	557.017	585.977	556.142	515.689	478.599	392.761	310.46	456.082	375.14
T256_06270	165.14	120.107	237.714	432.95	450.23	412.729	403.441	390.865	378.12	267.266	310.285	292.628
T256_06275	95.3628	132.322	203.533	191.662	179.489	185.103	201.178	193.331	203.701	134.983	169.161	174.618
T256_06280	174.444	197.465	228.392	556.161	571.649	571.984	562.865	526.932	500.977	441.393	472.904	411.599
T256_06285	179.096	236.143	275.003	604.076	648.572	551.139	573.168	593.652	632.109	666.814	581.317	545.92
T256_06290	923.391	1017.86	1980.95	3213.75	3178.76	3346.86	3164.63	3109.05	3307.59	3907.75	3507.53	3559.51
T256_06295	7559.25	8155.09	5458.1	1967.95	2165.18	2066.98	1927.73	1934.36	1924.34	2509.33	2336.48	2498.37
T256_06300	88.385	81.4287	96.3286	119.788	143.289	110.061	119.297	125.035	101.214	102.587	132.712	141.037
T256_06305	367.496	342.001	337.15	213.052	218.705	173.429	204.974	215.396	174.419	155.23	131.778	188.05
T256_06310	304.696	209.679	152.261	164.281	178.734	153.418	168.643	182.824	132.406	140.382	159.816	159.267
T256_06315	65.1258	95.6788	68.3622	36.7922	42.9868	43.3574	33.6201	28.3692	33.738	16.1979	28.0378	24.9454
T256_06320	653.584	653.466	522.039	100.109	84.4652	66.7036	79.1699	75.1259	75.7513	45.8941	83.1789	84.4305
T256_06325	1602.56	1327.29	1196.34	147.169	114.631	92.5513	133.396	137.643	110.762	103.937	88.7864	98.822
T256_06330	2102.63	1850.47	1413.86	145.457	158.372	147.582	140.445	131.339	115.218	159.28	119.628	131.443
T256_06335	25.5851	24.4286	23.3053	25.669	34.6911	22.5125	34.7046	43.0792	33.738	18.8976	28.0378	25.9048
T256_06340	9.30369	26.4643	9.32212	6.84506	9.04985	15.8421	10.3029	14.1846	20.3701	10.7986	14.0189	3.83775
T256_06345	2.32592	6.10716	6.21475	5.98942	3.01662	3.33518	2.7113	3.15213	5.09252	6.74913	1.86919	6.71606
T256_06350	239.57	205.608	256.358	198.507	208.146	205.948	237.51	235.885	211.34	183.576	192.526	163.104
T256_06355	355.866	451.93	473.874	409.848	425.343	414.396	473.392	437.096	474.878	386.05	403.745	385.694
T256_06360	30.237	57.0001	43.5032	73.5844	98.7941	101.723	103.029	106.122	117.128	95.8377	106.544	75.7956
T256_06365	41.8666	48.8572	32.6274	114.655	128.206	125.903	139.361	140.27	165.507	153.88	126.17	116.092
T256_06370	388.429	333.858	334.043	1206.44	1190.05	1150.64	1266.18	1256.13	1084.71	1187.85	1185.06	1177.23
T256_06375	669.866	928.288	1664	437.228	448.721	375.208	540.633	539.015	391.488	348.255	499.073	525.772
T256_06380	200.029	164.893	174.013	183.105	174.964	176.765	299.327	269.507	272.45	323.958	308.416	331.006
T256_06385	195.377	140.465	135.171	132.623	165.16	170.928	234.798	246.392	281.998	333.407	280.378	269.602
T256_06390	1376.95	1463.68	1859.76	1102.91	1073.16	1058.92	1237.98	1169.97	1397.9	1750.72	1414.98	1466.02
T256_06395	337.259	468.215	411.727	116.366	104.073	125.903	148.579	151.828	125.403	125.534	124.301	132.402
T256_06400	2335.23	1956.33	1810.05	1961.96	1700.62	1757.64	2141.38	2267.96	2070.11	1586.05	1336.47	1857.47
T256_06405	34.8888	59.0358	37.2885	623.756	609.356	628.682	716.325	690.843	755.603	623.62	591.598	557.433
T256_06410	374.473	234.108	287.432	314.017	282.808	319.344	314.51	271.609	370.481	392.799	261.686	360.748
T256_06415	30525.4	21316	16768.9	3076	2880.87	3150.08	3121.79	3081.21	4002.72	6840.92	4212.21	5489.9
T256_06425	1888.65	2516.15	3368.39	1654.79	1478.9	1545.02	1532.97	1443.68	1297.96	1314.73	1578.53	1871.86
T256_06430	576.829	1009.72	1239.84	497.122	461.542	521.956	470.681	453.907	389.578	467.04	435.521	502.745
T256_06435	532.636	392.894	327.828	212.197	205.884	195.108	268.418	268.457	271.813	226.771	242.994	210.117
T256_06440	2660.86	2137.5	2142.53	1315.11	1238.32	1283.21	1216.29	1173.12	1249.58	1691.33	1174.78	1420.93
T256_06445	1062.95	728.787	598.169	492.844	512.07	493.607	470.139	467.567	529.622	596.623	538.326	599.648
T256_06450	662.888	620.894	411.727	374.767	422.326	411.895	386.089	381.408	385.759	414.397	430.848	440.382
T256_06455	53.4962	57.0001	26.4127	44.4929	67.8738	45.8588	49.3456	66.1948	65.5662	51.2934	54.2064	47.9719
T256_06460	276.785	311.465	275.003	85.5632	71.6446	91.7175	100.86	87.209	87.846	75.5903	96.2632	105.538
T256_06465	95.3628	134.357	127.402	29.0915	33.1828	42.5236	37.4159	39.4017	22.2798	14.8481	22.4303	31.6614
T256_06470	130.252	148.607	149.154	32.514	24.8871	29.1828	44.4653	40.4524	34.3745	20.2474	53.2718	40.2964
T256_06475	2881.82	2703.43	2454.83	1737.79	1918.57	1966.09	1826.87	1738.4	1937.07	2876.48	2506.58	2728.64
T256_06480	86.0591	116.036	138.278	70.1618	77.6778	80.0444	77.5431	66.1948	110.126	101.237	80.3751	101.7
T256_06485	102.341	148.607	276.556	125.778	157.618	135.909	206.601	184.4	219.615	255.117	193.461	170.78
T256_06490	18.6074	20.3572	49.718	30.8028	24.1329	53.3629	36.3314	41.5031	35.6477	40.4948	61.6832	26.8642
T256_06495	1367.64	1113.54	943.088	3687.77	3610.13	3493.6	2790.47	2940.42	2565.99	1949.15	1676.66	1864.19
T256_06500	2551.54	2418.43	2692.54	10242.8	10106.4	9531.95	7545	7599.79	6893.37	4863.42	5127.18	5062.95
T256_06505	1014.1	1019.9	1053.4	6602.91	6668.23	6026.67	4911.79	5004.01	4681.94	3263.88	3658	3258.25
T256_06510	1446.72	1425	1755.67	8927.67	9299.47	8842.4	7386.66	7568.8	6924.56	4844.53	5411.3	5344.07
T256_06515	179.096	254.465	372.885	1910.63	1957.78	1924.4	1672.33	1634.38	1562.77	1127.11	1278.52	1166.68
T256_06520	225.614	327.751	503.395	2554.06	2830.34	2648.13	2377.81	2387.22	2262.99	1606.29	1892.55	1783.59
T256_06525	113.97	181.179	226.838	833.386	956.267	781.266	778.142	775.425	791.887	529.132	590.663	554.555
T256_06530	753.599	956.788	1757.22	4436.45	4478.17	4173.15	3716.1	4094.1	3954.34	2921.02	3082.29	2952.19
T256_06545	1437.42	1243.82	1452.7	954.885	949.48	855.474	1118.14	1092.74	1119.08	863.889	803.751	875.007
T256_06550	1744.44	1640.79	1667.11	897.558	912.526	875.485	1023.79	1023.92	1007.05	813.945	796.274	771.388
T256_06555	1353.69	1221.43	1187.02	428.672	430.622	402.723	563.408	485.429	457.69	379.301	385.987	292.628
T256_06560	27.9111	38.6787	27.9664	101.82	122.927	121.734	143.156	156.031	126.04	85.0391	118.693	88.2682
T256_06565	32.5629	77.3573	150.708	269.524	266.97	243.468	395.307	347.26	329.104	253.767	249.537	225.468
T256_06570	41.8666	32.5715	54.379	65.028	76.1695	55.0305	97.6067	86.1583	89.7557	75.5903	72.8983	70.9984
T256_06575	193.052	262.608	480.089	712.742	680.247	761.255	891.475	850.551	847.905	507.535	593.467	617.878
T256_06580	683.821	700.287	755.092	1021.62	919.313	929.682	1182.13	1163.66	1182.1	693.811	694.403	756.037
T256_06585	409.362	396.965	421.049	615.2	576.173	576.153	499.963	481.226	457.69	537.231	594.402	569.906
T256_06590	55.8221	54.9644	31.0737	61.6055	64.8572	74.2078	70.4937	76.7019	61.7468	79.6398	69.1599	59.4851
T256_06595	525.658	494.68	466.106	420.971	369.535	325.18	415.371	430.792	347.565	209.223	171.965	233.143
T256_06600	139.555	154.715	149.154	113.799	119.91	125.069	153.459	157.607	110.762	74.2405	106.544	89.2277
T256_06605	18.6074	20.3572	45.0569	36.7922	33.9369	36.687	43.923	45.1806	42.6499	32.3958	22.4303	39.3369
T256_06610	318.651	392.894	501.841	171.982	167.422	175.931	190.875	178.096	238.075	140.382	149.535	153.51
T256_06615	334.933	344.036	481.643	263.535	260.183	268.482	288.482	257.424	315.736	348.255	226.172	283.034
T256_06630	0	8.14287	3.10737	13.6901	15.0831	14.1745	16.81	18.9128	19.7335	18.8976	14.9535	18.2293
T256_06635	11.6296	16.2857	21.7516	32.514	33.1828	44.1912	46.0921	45.1806	50.9252	55.3429	57.9448	40.2964
T256_06640	9.30369	12.2143	6.21475	19.6795	15.8372	15.0083	29.8243	35.7242	21.6432	29.6962	34.58	23.9859
T256_06645	493.096	386.787	492.519	241.288	213.426	230.128	207.685	195.432	166.78	234.87	252.34	238.9
T256_06650	72.1036	118.072	88.5602	23.9577	46.7575	54.1967	23.8594	39.4017	33.1014	32.3958	29.907	49.8907
T256_06655	125.6	132.322	55.9327	34.2253	28.6578	40.0222	24.4017	41.5031	34.3745	29.6962	42.0567	47.0124
T256_06660	1162.96	1606.18	1794.51	3807.56	3886.91	3804.61	4480.15	4196.54	4328.01	5180.63	5145.87	5785.41
T256_06665	0	0	0	0	0	0	0	0	0	0	0	0
T256_06670	132.578	128.25	119.634	95.8308	84.4652	82.5458	145.326	137.643	138.135	72.8906	40.1875	62.3634
T256_06675	1967.73	1889.15	2799.74	4748.76	4479.67	4700.11	6439.87	6542.25	6485.33	5407.4	4741.19	5367.09
T256_06680	137.229	136.393	164.691	157.436	168.93	150.083	200.094	175.469	204.974	186.276	200.938	190.928
T256_06685	139.555	148.607	111.865	69.3062	62.5948	62.5347	69.9515	75.6512	60.4737	67.4913	68.2253	84.4305
T256_06690	274.459	895.716	2962.88	35.0809	30.9203	27.5153	22.2326	18.3874	19.7335	8.09896	19.6265	9.59437
T256_06695	79.0814	225.965	655.656	27.3802	21.8705	18.3435	18.9791	19.9635	26.7357	14.8481	3.73838	14.3916
T256_06700	30.237	40.7144	46.6106	17.1126	13.5748	18.3435	18.9791	20.4889	10.8216	9.44878	18.6919	14.3916
T256_06705	132052	135210	153616	9002.96	8697.66	9745.4	2058.42	2060.44	2471.15	15238.2	9527.25	11523.8
T256_06710	145963	100113	63660.8	2181.86	2217.97	2317.12	1541.64	1334.4	1840.31	2520.13	1548.62	1953.41
T256_06715	81.4073	107.893	63.7012	976.276	1145.56	1093.94	58.564	61.992	62.3834	1264.79	976.651	996.855
T256_06720	102.341	77.3573	73.0233	1088.36	1282.06	1254.86	414.286	396.644	323.375	1364.67	1406.56	1199.3
T256_06725	72.1036	75.3216	43.5032	434.661	515.087	599.499	222.869	233.783	216.432	897.635	779.451	655.296
T256_06730	18.6074	14.25	4.66106	43.6372	42.2326	36.687	26.0285	25.7424	34.3745	71.5408	60.7486	49.8907
T256_06735	18.6074	8.14287	7.76843	23.1021	16.5914	17.5097	10.8452	7.35498	12.0947	28.3464	11.2151	19.1887
T256_06740	0	0	0	0	0	0	0	0	0	0	0	0
T256_06745	0	0	0	0	0	0	0	0	0	0	0	0
T256_06750	0	0	0	0	0	0	0	0	0	0	0	0
T256_06755	104.667	85.5002	161.583	431.239	432.884	416.064	446.822	397.694	385.122	294.262	330.846	293.588
T256_06760	353.54	342.001	312.291	891.569	810.715	726.236	778.142	752.835	514.345	487.287	633.655	526.731
T256_06765	246.548	354.215	334.043	853.921	871.802	805.447	846.467	777.526	627.017	526.432	709.357	610.202
T256_06770	283.763	219.858	332.489	805.15	778.287	783.768	805.255	732.346	642.294	614.171	765.432	622.675
T256_06775	76.7554	50.893	108.758	101.82	107.844	110.895	136.107	125.035	105.67	75.5903	95.3286	103.619
T256_06780	193.052	177.108	257.912	505.679	484.921	471.928	485.322	475.972	446.232	473.789	470.101	408.72
T256_06785	146.533	154.715	197.318	394.446	409.505	431.906	551.478	522.729	507.343	431.944	466.362	387.613
T256_06790	704.754	828.538	1107.78	848.787	753.4	838.798	1019.45	934.608	710.407	581.775	751.413	753.158
T256_06795	227.94	295.179	324.721	143.746	137.256	150.083	195.756	181.248	145.773	147.131	142.993	148.713
T256_06800	562.873	584.251	531.361	201.074	171.193	170.094	218.531	206.99	215.796	184.926	199.068	217.792
T256_06805	16.2815	24.4286	37.2885	28.2359	24.1329	27.5153	33.0778	34.6735	38.1939	24.2969	28.9724	27.8237
T256_06810	2300.34	2689.18	3519.1	1734.37	1485.68	1569.2	1630.03	1542.44	1198.65	1305.28	1459.84	1426.68
T256_06815	441.925	366.429	243.929	183.105	171.193	173.429	182.199	168.639	190.97	156.58	160.75	165.023
T256_06820	1486.26	1127.79	967.947	506.534	447.967	451.083	515.146	467.041	529.622	484.588	409.352	415.436
T256_06825	637.303	519.108	472.321	442.362	424.589	431.072	464.174	446.027	574.182	669.514	428.979	446.138
T256_06830	292678	235178	207013	44523.7	39774.1	44949.1	38603.4	33321.2	37767.4	54043	46654.9	54350.2
T256_06835	6.97777	14.25	12.4295	5.98942	5.27908	8.33796	9.76067	11.0325	7.63878	8.09896	15.8881	9.59437
T256_06840	46.5184	14.25	13.9832	3.42253	2.26246	5.83657	3.25356	2.10142	6.36565	9.44878	0.934594	1.91887
T256_06845	562.873	606.644	823.454	2765.4	2486.44	2463.87	2699.91	2477.05	2352.11	1926.2	2100.97	2452.32
T256_06850	332.607	447.858	585.74	1890.09	1720.22	1829.35	1675.58	1744.18	1616.24	1650.84	1752.36	1822.93
T256_06855	158.163	128.25	166.244	171.126	171.947	155.92	187.622	171.791	143.227	86.3889	115.89	109.376
T256_06860	125.6	114	147.6	145.457	156.864	142.579	172.438	146.049	120.947	75.5903	100.936	112.254
T256_06865	53.4962	71.2502	107.204	118.933	111.615	110.061	126.346	119.781	86.5729	58.0425	81.3097	74.8361
T256_06870	44.1925	44.7858	94.7749	154.014	135.748	124.236	165.389	142.371	126.04	71.5408	86.9172	108.416
T256_06875	1618.84	1801.61	1581.65	1998.76	1691.57	1662.59	2073.06	1815.1	1677.99	587.174	733.656	898.033
T256_06880	2370.11	2280	2274.6	3557.72	3259.45	3080.87	3433.04	3327.08	2863.91	1131.15	1671.05	1536.06
T256_06885	683.821	775.609	809.471	1044.73	910.264	833.796	978.778	982.415	875.914	402.248	488.793	519.056
T256_06890	688.473	761.359	753.538	1167.94	906.493	944.69	1014.03	1069.62	834.537	403.598	480.381	475.881
T256_06895	281.437	307.394	473.874	567.284	539.974	480.266	524.365	498.562	448.779	218.672	276.64	269.602
T256_06900	220.963	321.644	348.026	583.541	553.549	524.457	561.781	590.5	467.876	249.718	331.781	274.399
T256_06905	355.866	451.93	372.885	1137.14	1046.01	806.28	835.08	852.652	713.59	256.467	303.743	310.858
T256_06910	816.399	1030.07	845.206	2049.24	1932.14	1714.28	1596.41	1777.28	1463.46	469.74	639.262	696.552
T256_06915	816.399	798.002	669.639	1232.97	1187.79	992.217	1001.01	1026.02	881.006	332.057	458.886	372.262
T256_06920	230.266	238.179	156.922	267.813	294.12	233.463	236.425	250.069	229.8	107.986	90.6556	95.9437
T256_06925	479.14	620.894	467.66	1021.62	932.134	858.809	800.375	866.837	768.971	284.813	371.968	278.237
T256_06930	344.236	335.894	320.059	805.15	855.21	712.061	722.832	728.143	606.647	237.569	328.977	243.697
T256_06935	304.696	274.822	170.906	1245.8	1265.47	1017.23	1098.08	1083.28	1028.69	361.753	471.97	429.828
T256_06940	155.837	211.715	96.3286	862.477	895.935	680.377	788.987	818.504	720.592	269.965	321.5	287.831
T256_06945	93.0369	83.4645	46.6106	401.291	404.226	277.654	343.25	378.256	297.276	118.785	155.143	139.118
T256_06950	165.14	207.643	124.295	958.308	932.888	871.316	851.89	1007.11	854.907	323.958	352.342	372.262
T256_06955	95.3628	179.143	83.8991	822.262	901.214	758.754	829.657	835.841	711.68	292.912	397.202	287.831
T256_06960	141.881	183.215	94.7749	784.615	803.928	699.554	813.931	789.084	760.696	321.259	413.09	354.032
T256_06965	104.667	132.322	63.7012	646.002	717.954	538.632	646.916	712.908	644.841	234.87	339.258	282.075
T256_06970	67.4517	85.5002	24.859	426.105	444.197	461.923	473.935	482.276	371.118	176.827	247.667	165.023
T256_06975	79.0814	77.3573	46.6106	591.242	622.177	576.153	577.506	627.8	539.807	236.22	333.65	248.494
T256_06980	151.185	217.822	166.244	1478.53	1623.69	1342.41	1535.14	1594.98	1403.63	537.231	799.078	668.728
T256_06985	123.274	114	85.4528	865.044	875.573	778.765	879.003	916.22	798.89	361.753	500.942	428.868
T256_06990	93.0369	107.893	71.4696	710.175	775.27	650.361	794.41	853.178	761.969	321.259	395.333	354.032
T256_06995	232.592	305.358	256.358	1832.76	1842.4	1632.57	2050.28	2059.92	1871.5	866.589	979.454	1022.76
T256_07000	95.3628	116.036	91.6675	965.153	984.925	885.491	1050.36	976.636	923.02	472.439	600.944	524.812
T256_07005	234.918	232.072	273.449	1709.55	1681.01	1461.64	1813.32	1861.86	1809.12	947.578	1086.93	991.099
T256_07010	430.296	331.822	442.801	2629.36	2636.52	2490.55	2802.4	2841.65	2626.47	1434.87	1717.78	1568.68
T256_07015	93.0369	146.572	212.855	1250.93	1207.4	1100.61	1375.71	1440	1283.32	781.549	854.219	782.901
T256_07020	762.903	802.073	719.357	4405.65	4490.23	4274.87	5464.89	5379.12	5132.63	2621.36	2879.48	3046.21
T256_07025	265.155	323.679	421.049	2227.21	2101.83	2227.9	2938.5	2730.27	2799.61	1567.15	1895.36	1842.12
T256_07030	176.77	240.215	386.868	2102.29	1881.61	1967.76	2798.6	2739.2	3087.34	1646.79	1796.29	1896.81
T256_07035	6.97777	6.10716	7.76843	3.42253	9.804	6.67036	9.76067	13.1339	3.81939	4.04948	6.54216	3.83775
T256_07040	104.667	83.4645	69.9159	195.084	193.818	192.607	227.207	215.921	204.337	145.781	186.919	200.522
T256_07045	13967.2	13423.5	12120.3	7999.3	7415.59	7389.93	6374.8	6516.51	6240.89	5379.06	4792.6	5532.12
T256_07050	6577.71	8336.27	8616.75	4489.5	4490.23	4088.1	4250.23	4256.96	3950.52	3578.39	4158.94	4073.77
T256_07055	2770.17	3371.15	3472.49	4163.51	4389.93	4504.16	7173.55	7032.94	9156.36	7711.56	8413.21	8668.52
T256_07060	365.17	563.894	470.767	434.661	440.426	481.934	695.177	807.997	1247.67	1171.65	1060.76	1194.5
T256_07095	923.391	842.788	756.645	1083.23	972.104	1026.4	772.177	765.969	794.434	641.168	659.823	685.998
T256_07100	88.385	85.5002	96.3286	236.154	237.558	258.477	358.976	369.325	362.206	215.972	249.537	276.318
T256_07105	125.6	175.072	217.516	547.605	540.728	576.153	754.283	727.618	725.685	382.001	503.746	473.962
T256_07110	132.578	144.536	200.426	94.9752	82.2028	91.7175	90.5573	75.6512	90.3923	105.286	100.002	85.3899
T256_07115	1295.54	1315.07	1373.46	496.267	438.917	459.421	481.526	479.65	371.118	295.612	384.118	474.921
T256_07120	3756.36	2992.51	2835.48	1314.25	1282.06	1320.73	1482.54	1328.62	1254.67	985.373	1155.16	1131.18
T256_07125	232.592	236.143	215.962	311.45	407.243	338.521	163.762	158.657	173.146	295.612	363.557	343.479
T256_07130	51.1703	57.0001	32.6274	33.3697	33.9369	32.518	34.1623	33.6228	38.1939	41.8446	29.907	26.8642
T256_07135	18.6074	28.5001	26.4127	25.669	33.9369	25.0139	23.8594	37.8256	29.9186	26.9965	29.907	27.8237
T256_07140	10441.1	9183.13	8559.26	2697.81	2327.32	2519.73	1418.55	1757.31	1981.63	2208.32	1669.18	2375.57
T256_07145	137.229	177.108	85.4528	116.366	122.173	119.233	162.678	160.233	154.049	113.385	128.039	106.498
T256_07150	97.6887	83.4645	116.527	101.82	116.894	99.2217	129.058	129.237	155.959	94.4878	109.347	124.727
T256_07155	165.14	276.858	363.563	247.278	285.07	264.313	361.687	386.662	354.567	323.958	291.593	329.087
T256_07160	48.8444	87.5359	147.6	79.5738	100.302	75.8754	79.7121	71.9737	70.6588	109.336	113.086	90.1871
T256_07165	134.903	171	321.613	156.581	148.568	164.258	157.255	164.962	145.137	211.923	174.769	174.618
T256_07170	6026.46	5614.51	4474.62	1432.33	1428.37	1409.95	1888.69	1742.6	1516.3	1340.38	1645.82	1420.93
T256_07175	3816.84	3165.54	2339.85	840.231	784.32	762.923	981.49	929.879	875.277	666.814	673.842	830.873
T256_07180	69.7777	75.3216	55.9327	96.6864	102.565	109.227	78.6276	81.9555	124.13	97.1875	119.628	120.889
T256_07185	9.30369	10.1786	12.4295	10.2676	15.8372	15.0083	15.1833	17.3367	24.826	22.947	13.0843	22.0671
T256_07190	809.421	730.823	826.561	871.889	776.024	786.269	956.546	877.869	804.619	697.86	887.864	843.345
T256_07195	46.5184	46.8215	66.8085	102.676	101.811	107.56	125.804	102.444	161.051	290.213	130.843	207.238
T256_07200	90.711	69.2144	32.6274	33.3697	61.8406	45.8588	41.754	46.7567	31.1917	60.7422	92.5248	78.6739
T256_07205	46.5184	42.7501	46.6106	41.0703	38.4618	50.8615	51.5146	35.7242	42.0133	45.8941	49.5335	64.2823
T256_07210	16.2815	2.03572	7.76843	8.55632	15.0831	11.6731	9.21841	11.5578	10.185	9.44878	14.9535	7.6755
T256_07215	53.4962	28.5001	24.859	27.3802	19.608	19.1773	15.1833	15.2353	17.8238	36.4453	23.3648	26.8642
T256_07220	62.7999	61.0716	31.0737	32.514	30.1662	36.687	24.4017	21.5396	31.1917	44.5443	53.2718	58.5257
T256_07225	60.474	36.6429	57.4864	30.8028	23.3788	27.5153	26.5707	30.4706	25.4626	60.7422	62.6178	49.8907
T256_07230	23.2592	8.14287	10.8758	23.1021	24.8871	14.1745	12.472	22.5903	29.9186	21.5972	23.3648	23.9859
T256_07235	6.97777	2.03572	1.55369	0.855632	8.29569	2.50139	5.42259	7.35498	7.00222	9.44878	8.41134	9.59437
T256_07240	37.2148	48.8572	37.2885	21.3908	33.9369	23.3463	27.113	24.1664	28.0089	31.046	34.58	27.8237
T256_07245	220.963	217.822	172.459	68.4506	66.3655	75.8754	56.395	59.8905	48.379	103.937	94.394	108.416
T256_07250	81.4073	40.7144	57.4864	17.9683	30.1662	23.3463	19.5213	22.5903	22.9164	28.3464	37.3838	32.6209
T256_07255	179.096	136.393	195.765	183.961	149.322	170.928	368.194	421.861	535.351	349.605	315.893	298.385
T256_07260	395.407	386.787	380.653	419.26	389.143	416.898	434.35	456.009	416.314	515.634	407.483	455.733
T256_07265	704.754	608.68	515.824	504.823	540.728	565.313	547.682	533.761	513.708	511.584	540.195	581.419
T256_07270	232.592	126.215	149.154	245.566	299.399	249.305	255.404	263.203	242.531	234.87	264.49	229.306
T256_07275	83.7332	91.6073	66.8085	123.211	187.03	140.078	180.572	172.317	175.055	176.827	195.33	179.415
T256_07280	65.1258	63.1073	48.1643	104.387	126.698	105.058	151.29	149.201	132.406	148.481	155.143	170.78
T256_07285	1428.12	1215.32	1472.9	640.013	697.592	690.383	723.916	687.691	638.475	588.524	623.374	575.662
T256_07290	944.324	918.109	744.216	374.767	379.339	308.504	349.215	302.605	304.278	333.407	300.005	283.034
T256_07295	867.569	891.645	887.155	417.548	411.014	381.878	375.786	393.491	381.303	377.951	345.8	331.006
T256_07300	311.674	325.715	302.969	124.067	119.156	115.064	134.48	101.394	102.487	97.1875	81.3097	104.579
T256_07305	1628.15	1563.43	1480.66	483.432	477.379	448.582	453.871	468.617	437.32	453.542	455.147	439.422
T256_07310	865.243	909.966	697.605	126.634	139.518	128.405	140.445	140.27	120.947	136.332	137.385	142.956
T256_07315	425.644	488.572	442.801	141.179	149.322	153.418	146.41	162.86	203.701	147.131	161.685	166.942
T256_07320	509.377	614.787	832.776	719.587	789.599	753.751	929.433	923.575	865.092	940.829	889.733	896.114
T256_07325	146.533	228	228.392	228.454	225.492	256.809	280.348	287.895	253.99	264.566	282.247	271.521
T256_07330	251.2	228	411.727	1055.85	1117.66	1100.61	1319.86	1201.49	1372.43	1743.98	1404.69	1384.47
T256_07335	293.066	256.501	144.493	59.8942	55.8074	65.8699	65.0711	76.1766	73.8416	76.9401	77.5713	56.6068
T256_07340	279.111	205.608	146.047	17.1126	25.6412	32.518	41.2117	29.4199	26.0992	43.1944	43.9259	41.2558
T256_07345	709.406	730.823	517.378	152.303	135.748	137.576	334.574	418.708	317.646	267.266	240.191	327.168
T256_07350	507.051	431.572	452.123	747.822	683.263	689.549	1383.3	1359.62	1380.07	917.882	803.751	754.118
T256_07355	541.94	602.573	543.79	455.196	438.163	415.23	803.628	764.918	791.887	457.591	388.791	420.234
T256_07360	983.865	806.145	602.83	2003.03	2036.22	2078.65	2611.52	2713.99	3274.49	1999.09	1705.63	1735.62
T256_07365	453.555	462.108	290.539	1095.21	1022.63	1028.07	1468.44	1447.35	1606.69	1109.56	821.508	1009.33
T256_07370	502.399	614.787	859.189	1961.11	1862.76	1857.7	2788.3	2731.85	2887.46	2193.47	1876.66	1964.93
T256_07375	297.718	451.93	685.176	1026.76	988.696	1005.56	1517.78	1520.38	1692.63	1366.02	1037.4	1171.47
T256_07380	37.2148	18.3215	82.3454	200.218	195.326	200.111	358.433	315.739	359.659	319.909	246.733	252.332
T256_07385	1207.15	1023.97	750.431	165.137	124.435	138.41	220.157	329.923	316.373	265.916	112.151	198.604
T256_07390	76.7554	81.4287	69.9159	21.3908	17.3455	15.0083	18.4368	21.0142	26.0992	24.2969	14.9535	22.0671
T256_07395	4.65184	6.10716	0	2.5669	1.50831	2.50139	6.50711	2.62678	8.91191	4.04948	4.67297	3.83775
T256_07400	165.14	179.143	197.318	229.309	221.721	197.61	281.975	271.609	271.177	220.022	176.638	177.496
T256_07405	41.8666	46.8215	31.0737	42.7816	46.0034	51.6953	74.8318	71.9737	80.8438	37.7951	71.0291	39.3369
T256_07410	88.385	97.7145	102.543	118.077	121.419	119.233	225.038	206.99	194.152	160.629	138.32	140.078
T256_07415	962.932	918.109	902.692	1025.9	981.154	986.38	2020.46	1912.29	2206.34	1182.45	1175.72	1188.74
T256_07420	302.37	337.929	278.11	238.721	247.362	275.986	413.744	450.23	618.742	365.803	299.07	330.046
T256_07425	148.859	254.465	194.211	148.024	165.914	156.754	267.876	279.489	347.565	267.266	246.733	212.036
T256_07430	58.1481	83.4645	63.7012	27.3802	27.1495	38.3546	43.3808	40.9777	49.0155	22.947	30.8416	30.702
T256_07435	65.1258	73.2859	63.7012	36.7922	49.7741	41.6898	51.5146	44.1299	55.3812	60.7422	36.4492	34.5397
T256_07440	165.14	228	223.731	91.5526	95.0234	95.8865	111.705	115.053	156.595	147.131	92.5248	111.295
T256_07445	648.932	643.287	686.73	337.119	310.711	348.527	563.408	593.127	553.175	356.354	328.977	330.046
T256_07450	153.511	116.036	114.973	103.531	126.698	108.393	191.96	190.179	210.703	191.675	112.151	134.321
T256_07455	95.3628	48.8572	35.7348	23.9577	33.1828	40.0222	48.2611	56.2131	50.2887	55.3429	33.6454	39.3369
T256_07460	151.185	77.3573	130.51	106.098	137.256	144.247	160.509	154.455	159.141	188.976	143.927	161.185
T256_07465	211.659	236.143	302.969	194.228	171.193	199.277	245.101	279.489	325.285	271.315	189.723	200.522
T256_07470	1660.71	1543.07	1497.75	379.045	354.452	348.527	560.696	536.388	574.819	465.69	302.808	406.801
T256_07475	1881.67	1634.68	1455.8	723.865	760.941	738.743	903.404	823.232	831.991	742.405	657.954	701.349
T256_07480	4144.79	4203.76	4320.8	2644.76	2858.24	2696.49	2625.08	2426.62	2569.18	2904.83	2626.21	2273.87
T256_07485	686.147	738.966	630.797	2650.75	2514.35	2643.97	535.21	496.986	541.081	2130.03	2176.67	2410.11
T256_07490	3663.33	3104.47	1654.68	40369.6	38717.5	42258.4	4614.63	4694.05	6207.15	42363	38452.9	44467
T256_07495	1100.16	991.395	466.106	21840.9	21714.3	22425.8	2484.63	2512.78	3218.47	23347.9	21243.3	24475.2
T256_07500	1086.21	1290.65	640.119	37784.7	38642.8	40275.7	4115.21	4152.94	4794.61	29121.2	38779.1	35587.5
T256_07510	109.318	138.429	146.047	94.1195	83.7111	83.3796	94.8954	77.2273	57.2909	25.6467	62.6178	88.2682
T256_07515	358.192	327.751	657.21	450.063	432.884	415.23	473.935	412.93	359.659	303.711	413.09	353.073
T256_07520	1032.71	977.145	960.178	218.186	206.638	183.435	183.826	180.197	162.961	172.778	210.284	177.496
T256_07525	2349.18	2538.54	2703.42	524.502	521.12	467.759	496.167	446.552	368.571	338.806	479.447	477.8
T256_07530	1251.35	1561.4	1660.89	696.485	725.496	748.748	733.135	671.405	594.552	608.772	710.291	607.324
T256_07535	1463.01	1838.25	2454.83	509.957	567.124	542.801	664.81	623.072	542.99	514.284	615.897	559.352
T256_07540	151.185	107.893	94.7749	755.523	693.067	763.757	745.607	789.084	1345.7	1599.54	776.647	824.157
T256_07545	358.192	221.893	243.929	827.396	812.224	846.303	1028.67	1105.87	1385.8	1442.96	978.52	1098.56
T256_07550	155.837	205.608	265.68	721.298	792.616	759.588	909.369	1017.61	1187.19	1403.82	1194.41	1045.79
T256_07555	65.1258	61.0716	88.5602	254.978	314.482	321.011	406.152	453.382	563.997	746.454	517.765	548.798
T256_07570	25.5851	48.8572	62.1475	41.0703	49.7741	52.5291	59.6485	66.7202	67.4759	52.6432	43.9259	46.053
T256_07575	16.2815	16.2857	20.1979	33.3697	27.1495	23.3463	31.9933	27.3185	21.6432	5.39931	26.1686	22.0671
T256_07580	262.829	331.822	323.167	349.954	347.665	371.873	358.433	369.85	389.578	259.167	234.583	246.575
T256_07610	174.444	209.679	175.567	552.738	533.187	558.643	665.352	623.072	706.588	591.224	542.999	615.959
T256_07615	11.6296	10.1786	15.5369	69.3062	96.5317	85.8809	114.417	102.97	113.945	117.435	109.347	135.281
T256_07620	0	8.14287	7.76843	20.5352	22.6246	20.0111	31.9933	37.3003	58.564	47.2439	80.3751	70.9984
T256_07625	2363.14	3350.79	3251.87	3053.75	3249.65	3205.11	4577.21	4689.85	6601.82	8601.09	7081.42	8018.98
T256_07630	100.015	132.322	174.013	221.609	214.934	180.934	261.369	244.29	250.17	206.523	231.779	230.265
T256_07635	123.274	158.786	231.499	225.887	225.492	249.305	233.172	232.733	209.43	249.718	220.564	183.253
T256_07640	90.711	144.536	270.342	90.697	117.648	113.396	99.2335	110.85	105.67	113.385	96.2632	95.9437
T256_07645	5828.76	5056.73	5069.68	1166.23	972.104	1094.77	859.481	783.831	900.103	1032.62	908.425	1155.16
T256_07650	81.4073	114	83.8991	96.6864	92.0068	97.5541	103.572	105.596	94.2117	72.8906	81.3097	71.9578
T256_07655	279.111	207.643	87.0065	249.845	299.399	296.831	288.482	334.126	235.529	180.877	259.817	201.482
T256_07660	446.577	409.179	452.123	584.397	628.21	601.167	721.205	691.893	557.631	457.591	681.319	610.202
T256_07665	39.5407	34.6072	38.8422	41.926	51.2825	52.5291	68.3247	70.3977	64.9297	32.3958	58.8794	66.2012
T256_07670	1349.03	1398.54	2364.71	4297.84	3855.99	4103.11	5122.18	4943.07	3734.09	3162.64	4045.86	4291.56
T256_07675	255.851	329.786	492.519	419.26	403.472	434.407	432.723	433.944	412.494	383.351	372.903	397.207
T256_07680	441.925	527.251	818.793	683.65	628.964	667.036	894.186	878.395	911.562	772.101	714.03	832.792
T256_07685	641.955	598.501	357.348	316.584	338.615	346.859	313.968	368.8	413.767	407.648	433.652	423.112
T256_07690	62.7999	73.2859	60.5938	35.9365	37.7077	42.5236	44.4653	54.637	62.3834	51.2934	50.4681	36.4586
T256_07695	418.666	388.822	320.059	221.609	251.887	245.136	284.686	281.591	296.639	252.418	298.135	247.535
T256_07700	141.881	132.322	104.097	67.5949	70.1363	61.7009	79.7121	84.5823	89.1191	63.4418	76.6367	113.214
T256_07705	53.4962	91.6073	203.533	284.926	277.529	281.823	361.687	394.542	454.508	214.622	198.134	257.129
T256_07710	290.74	421.394	526.7	660.548	632.735	653.696	803.086	840.044	851.724	695.161	714.964	646.661
T256_07715	811.747	795.966	779.951	674.238	730.775	796.275	799.29	807.997	908.379	699.21	635.524	632.269
T256_07720	1283.91	1728.33	2035.33	695.629	812.978	722.901	896.355	845.823	889.918	796.398	799.078	788.658
T256_07725	2123.57	2839.83	4199.62	701.618	649.326	637.02	790.072	800.117	768.971	761.302	711.226	844.305
T256_07730	146.533	154.715	63.7012	34.2253	31.6745	59.1995	40.1272	45.1806	36.9208	51.2934	38.3183	45.0936
T256_07735	188.4	171	156.922	597.231	555.811	541.967	612.211	626.749	535.351	415.747	413.09	461.489
T256_07740	220.963	337.929	320.059	1681.32	1383.12	1620.9	1743.91	2355.17	2094.94	1436.22	1449.56	1598.42
T256_07745	65.1258	73.2859	52.8254	231.876	227.754	215.953	304.75	275.812	317.646	252.418	230.845	230.265
T256_07750	88.385	105.857	116.527	423.538	371.798	366.87	556.9	579.467	546.173	361.753	400.006	397.207
T256_07755	197.703	164.893	142.939	449.207	426.851	478.599	583.471	582.619	650.57	561.528	418.698	424.071
T256_07760	1990.99	2298.33	3924.61	1745.49	1641.04	1708.45	1807.35	1746.81	1507.39	1444.31	1742.08	1719.31
T256_07765	832.68	1156.29	1719.93	516.802	457.017	489.438	471.223	439.197	483.79	468.39	527.111	607.324
T256_07770	188.4	256.501	546.898	561.295	535.449	591.995	570.457	553.199	542.354	581.775	581.317	564.149
T256_07775	109.318	152.679	229.946	383.323	394.422	351.862	392.596	359.343	343.109	288.863	348.603	315.655
T256_07780	16.2815	24.4286	24.859	58.183	39.9701	42.5236	57.4795	53.0609	61.1103	40.4948	37.3838	55.6474
T256_07785	1890.97	1490.15	1322.19	704.185	675.722	685.38	473.392	463.364	401.673	681.662	644.87	692.714
T256_07790	1660.71	1315.07	1110.89	822.262	880.852	896.33	884.425	814.301	900.74	904.384	750.479	878.845
T256_07795	816.399	848.895	417.942	206.207	214.18	188.438	196.298	180.197	198.608	184.926	202.807	208.198
T256_07805	104.667	118.072	127.402	136.901	171.947	125.903	118.213	117.68	144.5	109.336	156.077	140.078
T256_07810	53.4962	69.2144	100.99	615.2	536.203	802.945	849.178	1061.74	1278.22	1594.14	914.967	1328.82
T256_07815	590.784	686.037	905.799	531.348	488.692	524.457	525.449	567.384	635.929	595.273	641.131	709.024
T256_07820	1886.32	2467.29	2760.9	527.925	424.589	420.233	374.159	363.546	252.716	225.421	346.734	374.181
T256_07825	632.651	875.359	988.145	780.337	656.114	692.05	712.529	634.104	435.411	394.149	623.374	638.985
T256_07830	1532.78	1388.36	1434.05	578.407	533.941	629.516	541.717	539.54	567.18	645.217	537.391	512.34
T256_07835	441.925	417.322	259.466	1084.94	972.858	904.668	1595.33	1505.67	890.555	514.284	852.35	820.319
T256_07840	62.7999	28.5001	21.7516	106.954	118.402	101.723	163.762	158.132	122.221	62.092	83.1789	86.3494
T256_07845	174.444	156.75	96.3286	396.158	503.775	376.876	700.599	718.687	442.413	242.969	426.175	401.045
T256_07850	167.466	181.179	144.493	522.791	536.957	471.095	1024.33	963.502	736.506	363.103	667.3	550.717
T256_07855	2.32592	10.1786	6.21475	8.55632	14.3289	7.50416	17.3523	28.8946	17.1873	14.8481	23.3648	15.351
T256_07860	111.644	118.072	66.8085	113.799	119.91	120.9	148.579	158.657	230.437	237.569	190.657	180.374
T256_07865	67.4517	101.786	26.4127	49.6267	66.3655	65.8699	109.536	95.0894	136.225	149.831	103.74	132.402
T256_07870	23.2592	52.9287	32.6274	176.26	232.279	240.967	352.469	370.376	415.677	429.245	303.743	319.493
T256_07875	102.341	83.4645	52.8254	149.736	145.552	153.418	258.115	260.576	309.371	237.569	224.303	177.496
T256_07880	25.5851	18.3215	3.10737	112.088	85.9735	83.3796	184.368	179.146	210.703	144.431	121.497	130.483
T256_07885	37.2148	30.5358	29.5201	47.0598	46.0034	29.1828	53.1414	77.2273	66.2028	62.092	55.141	45.0936
T256_07890	0	0	0	0	3.01662	0	0.542259	2.10142	0.636565	0	0	0
T256_07895	0	0	0	0	0	0	0	0	0	0	0	0
T256_07900	44.1925	69.2144	76.1307	185.672	174.21	207.615	310.715	271.084	151.503	80.9896	121.497	135.281
T256_07905	13.9555	18.3215	23.3053	74.44	62.5948	84.2134	114.417	124.509	97.3945	63.4418	80.3751	64.2823
T256_07910	467.51	537.43	542.237	1239.81	1218.71	1158.98	1415.3	1290.8	1061.15	867.938	1146.75	1084.16
T256_07915	132.578	162.857	133.617	106.098	104.073	114.23	118.755	108.749	88.4826	53.9931	57.9448	84.4305
T256_07920	188.4	244.286	282.771	183.105	168.93	163.424	204.974	194.907	150.866	117.435	168.227	145.834
T256_07925	55.8221	85.5002	110.312	56.4717	58.824	70.0388	68.8669	88.7851	60.4737	56.6927	53.2718	53.7285
T256_07930	1165.29	1697.79	1462.02	386.746	404.981	388.549	444.653	377.205	301.095	345.556	367.295	379.937
T256_07935	395.407	254.465	149.154	56.4717	55.8074	50.0277	49.3456	47.8074	57.2909	56.6927	64.487	59.4851
T256_07940	86.0591	73.2859	62.1475	60.7499	42.2326	44.1912	31.451	36.7749	34.3745	66.1415	71.9637	64.2823
T256_07945	0	0	0	0	0	0	0	0	0	0	0	0
T256_07950	3256.29	3006.76	2530.96	1803.67	1801.67	1831.85	632.274	587.873	599.008	1592.8	1250.49	1345.13
T256_07955	3249.31	2892.76	3225.45	2167.32	2076.94	2114.51	660.472	659.321	654.389	1872.21	1546.75	1672.3
T256_07960	993.169	1095.22	1423.18	1173.93	1226.25	1190.66	363.314	385.611	356.477	1106.86	947.678	1039.07
T256_07965	98809.8	92397.2	80129.8	37937.9	35469.4	37315.7	12648.7	11778.5	9949.52	35013.1	37049.2	39379.1
T256_07970	12653	13234.2	15515.1	1625.7	1513.59	1583.38	688.127	650.916	580.548	892.235	1043.01	1034.27
T256_07975	234.918	238.179	304.523	139.468	134.994	148.416	100.318	94.0387	112.672	107.986	129.909	125.686
T256_07980	202.355	171	206.64	284.07	267.725	307.671	171.896	170.215	142.591	251.068	168.227	167.902
T256_07985	45395	43043.2	41137	14520.1	13258	13434.1	383.92	379.832	305.551	12383.3	12257.2	11670.6
T256_07990	59462.2	46768.6	40512.4	13572.9	12655.5	12622.8	399.645	398.22	383.212	11819.1	11745	11269.6
T256_07995	54573.1	41901.2	31407.8	10175.2	9978.96	10175.6	321.018	333.075	301.095	9305.7	8765.56	8692.5
T256_08000	548.918	618.858	372.885	902.692	1003.02	834.629	336.743	329.398	259.719	807.196	795.339	790.576
T256_08005	23645.3	18461.9	9266.19	10098.2	11749.7	10480.8	3284.47	3321.3	3120.44	11402	9992.68	8421.94
T256_08010	36377.4	28180.5	17859.6	15293.6	16994.9	15479.4	4552.27	4688.27	4327.37	18354.9	15695.6	14154.6
T256_08015	184015	155441	113822	65823.8	68636.3	67644.2	23187.6	22885	20043.5	77430.1	71530.1	76014.3
T256_08020	106746	96576.5	64431.4	48054	53213.8	51262.6	15864.9	15600.4	12258.3	56731.9	62946.8	52232.7
T256_08025	100112	89117.7	66740.2	43122.1	44387.2	44027.7	13660.1	13748	10850.9	52898.3	52334.5	51267.5
T256_08030	51.1703	42.7501	29.5201	16.257	27.9037	24.1801	113.332	102.444	80.2072	25.6467	23.3648	22.0671
T256_08035	618.695	620.894	790.827	1021.62	1015.09	989.715	1011.86	907.289	797.616	886.836	979.454	875.007
T256_08045	988.517	960.859	811.025	911.248	1107.1	992.217	973.898	947.742	998.134	1293.13	1258.9	802.09
T256_08050	367.496	417.322	285.878	324.285	327.303	328.515	334.032	312.061	307.461	391.45	501.877	264.805
T256_08055	27.9111	73.2859	38.8422	27.3802	37.7077	40.0222	52.0569	56.7384	61.1103	58.0425	89.721	37.4181
T256_08060	116.296	101.786	82.3454	491.133	505.283	526.125	499.963	549.522	521.347	853.09	720.572	697.511
T256_08065	48.8444	40.7144	43.5032	671.671	592.011	583.657	674.571	637.256	495.884	485.937	606.551	648.58
T256_08070	65.1258	63.1073	46.6106	51.3379	70.1363	62.5347	56.9372	73.5498	91.6654	91.7882	84.1134	105.538
T256_08075	355.866	376.608	419.495	176.26	197.588	185.103	189.791	172.842	232.346	294.262	257.948	238.9
T256_08080	330.281	335.894	340.257	415.837	325.04	371.873	406.152	390.865	436.047	552.079	384.118	416.396
T256_08085	165766	104850	55777.4	40658.8	33764.2	47241.2	45082.4	40759.7	67527.5	77512.4	50344.7	55032.4
T256_08090	2998.11	2302.4	2071.06	407.281	460.788	444.413	510.266	448.128	504.16	446.793	367.295	448.057
T256_08095	1286.24	1492.18	992.806	166.848	186.276	172.596	180.03	220.649	228.527	176.827	195.33	200.522
T256_08100	125.6	193.393	105.651	12.8345	15.0831	8.33796	18.4368	16.286	21.0067	37.7951	22.4303	19.1887
T256_08105	144.207	124.179	118.08	200.218	236.05	218.454	244.559	253.747	308.734	295.612	247.667	233.143
T256_08110	55.8221	85.5002	124.295	152.303	135.748	127.571	204.974	221.7	178.875	217.322	163.554	204.36
T256_08115	204.681	221.893	301.415	94.9752	105.582	96.7203	130.142	107.698	115.218	85.0391	75.7021	81.5522
T256_08120	1237.39	1036.18	1089.13	758.946	797.895	777.931	733.135	676.658	536.625	485.937	554.214	524.812
T256_08125	1576.98	1667.25	1426.28	426.105	422.326	380.211	370.363	422.911	415.677	450.842	382.249	417.355
T256_08130	51.1703	85.5002	65.2548	105.243	104.827	104.224	125.804	139.219	72.5685	22.947	58.8794	57.5662
T256_08135	39.5407	63.1073	94.7749	136.901	135.748	127.571	190.875	177.045	87.2095	41.8446	86.9172	61.404
T256_08140	27.9111	36.6429	57.4864	69.3062	78.432	81.712	114.417	99.2922	59.8371	26.9965	59.814	56.6068
T256_08145	67.4517	87.5359	200.426	165.993	125.19	162.59	194.129	168.114	106.943	53.9931	99.0669	135.281
T256_08150	11143.5	11375.6	11048.3	5624.93	5423.12	5584.76	4789.78	4580.58	4629.1	5539.69	5515.97	5624.22
T256_08155	1253.67	1233.65	1182.36	784.615	726.25	753.751	596.485	580.518	579.911	649.266	617.767	724.375
T256_08160	34.8888	46.8215	32.6274	233.588	316.745	320.178	373.617	338.329	748.601	874.687	353.276	372.262
T256_08165	6.97777	10.1786	1.55369	59.0386	54.2991	47.5263	69.9515	71.4484	140.681	198.424	95.3286	111.295
T256_08170	2921.36	3004.72	1536.6	985.688	1437.42	1119.79	256.489	301.554	259.719	1217.54	1466.38	1434.36
T256_08175	1325.78	1846.4	576.418	494.555	959.284	760.422	158.34	181.773	172.509	758.602	1126.19	875.966
T256_08180	1128.07	1671.33	699.159	496.267	831.832	633.685	160.509	190.179	146.41	718.108	1044.88	884.601
T256_08185	132.578	136.393	242.375	284.07	254.904	288.493	231.003	213.294	217.705	332.057	263.555	276.318
T256_08190	51.1703	44.7858	55.9327	117.222	119.91	112.562	116.044	109.799	85.2998	98.5373	142.058	97.8626
T256_08195	130.252	136.393	178.674	371.344	367.273	355.197	281.433	251.645	225.344	333.407	325.239	290.71
T256_08200	37.2148	28.5001	38.8422	94.1195	77.6778	65.8699	73.205	67.7709	55.3812	60.7422	52.3373	59.4851
T256_08205	49391	62956.6	27601.2	3523.49	5148.61	3854.64	3493.24	4220.18	4837.9	3906.4	4410.35	5149.3
T256_08210	21563.6	27736.7	10714.2	1529.87	2495.49	1705.95	1530.26	2004.23	1993.72	1729.13	2309.38	2181.76
T256_08215	2018.9	3159.44	394.636	89.8414	261.691	126.737	158.34	252.696	265.448	157.93	201.872	205.32
T256_08220	10834.1	11974.1	5959.94	835.953	1248.12	853.807	784.649	865.261	979.674	915.182	1071.04	1028.52
T256_08225	61634.6	55170	42779.2	5981.72	6822.07	5590.6	4539.25	4681.97	5562.31	5963.53	5423.45	5964.82
T256_08230	46474.3	42345	28463.5	4249.07	4426.13	4174.81	3246.51	3838.25	4233.8	4625.85	4339.32	4549.65
T256_08235	0	4.07144	1.55369	5.98942	4.52492	6.67036	4.33808	7.88033	8.27535	6.74913	6.54216	6.71606
T256_08240	1035.04	1085.04	1078.26	642.58	582.961	577.82	464.716	420.285	474.878	680.312	601.878	572.784
T256_08245	667.54	622.93	470.767	198.507	217.95	210.95	197.925	172.842	237.439	238.919	161.685	192.847
T256_08250	1097.84	820.395	691.391	189.95	173.455	185.936	148.579	148.15	173.146	198.424	125.236	180.374
T256_08255	525.658	335.894	456.784	129.2	110.106	144.247	135.023	139.219	159.141	139.032	136.451	149.672
T256_08260	274.459	252.429	211.301	84.7076	73.1529	110.895	77.5431	83.5315	84.6632	83.6892	89.721	80.5927
T256_08265	123.274	75.3216	108.758	71.8731	58.0698	59.1995	50.4301	43.6045	44.5596	35.0955	52.3373	36.4586
T256_08270	58.1481	120.107	100.99	86.4188	77.6778	83.3796	58.0218	52.5356	41.3767	44.5443	50.4681	59.4851
T256_08275	72.1036	46.8215	59.0401	38.5034	25.6412	32.518	27.6552	29.4199	28.6454	16.1979	25.234	24.9454
T256_08285	41.8666	32.5715	29.5201	100.965	95.7775	74.2078	87.846	90.8865	103.76	143.082	128.974	127.605
T256_08290	60.474	50.893	26.4127	55.6161	52.0366	55.8643	48.2611	42.5538	61.1103	72.8906	49.5335	61.404
T256_08295	172.118	107.893	135.171	86.4188	74.6612	75.0416	53.6837	67.7709	64.9297	72.8906	63.5524	65.2417
T256_08300	639.629	435.644	522.039	265.246	227	260.978	233.172	219.599	234.256	251.068	212.153	211.076
T256_08310	9.30369	10.1786	6.21475	31.6584	9.04985	24.1801	18.4368	16.8114	31.1917	20.2474	12.1497	17.2699
T256_08315	6.97777	16.2857	9.32212	26.5246	30.1662	26.6815	19.5213	17.3367	19.097	28.3464	19.6265	19.1887
T256_08320	0	8.14287	3.10737	9.41195	16.5914	8.33796	5.42259	5.25356	5.09252	12.1484	13.0843	5.75662
T256_08325	25.5851	10.1786	10.8758	18.8239	31.6745	17.5097	21.1481	17.8621	12.0947	22.947	22.4303	16.3104
T256_08330	9.30369	2.03572	1.55369	7.70069	11.3123	4.16898	6.50711	8.40569	8.27535	9.44878	2.80378	10.5538
T256_08335	11.6296	8.14287	10.8758	11.1232	19.608	18.3435	14.0987	9.98176	19.097	26.9965	28.9724	19.1887
T256_08340	9.30369	0	12.4295	4.27816	9.04985	5.83657	5.42259	9.98176	15.2776	16.1979	8.41134	14.3916
T256_08345	18.6074	42.7501	45.0569	23.9577	24.1329	22.5125	27.6552	34.6735	39.4671	59.3924	20.5611	36.4586
T256_08350	676.843	692.144	848.313	4066.82	3894.45	4224.84	1350.23	1347.01	1306.23	6658.69	5845.88	6384.1
T256_08355	183.748	168.965	220.624	1256.07	1211.93	1203.17	480.984	452.857	409.948	2363.55	2031.81	2332.39
T256_08360	67.4517	105.857	113.419	1430.62	1543.75	1505	570.457	615.717	521.347	2903.48	3072.01	2912.85
T256_08365	327.955	274.822	195.765	186.528	146.306	188.438	195.213	177.57	173.782	161.979	149.535	177.496
T256_08370	397.733	429.537	559.327	867.611	769.991	875.485	1069.88	1125.31	1499.75	1220.24	834.592	929.695
T256_08375	113.97	46.8215	49.718	35.0809	57.3157	41.6898	53.1414	42.5538	54.1081	47.2439	44.8605	37.4181
T256_08385	6.97777	10.1786	7.76843	17.9683	2.26246	8.33796	15.1833	18.3874	12.0947	9.44878	5.60756	13.4321
T256_08390	181.422	219.858	449.015	350.809	377.831	341.022	172.981	144.473	135.588	295.612	291.593	314.695
T256_08395	1335.08	975.109	835.884	704.185	645.556	704.557	592.147	586.297	723.775	1008.32	697.207	758.915
T256_08400	106.992	118.072	130.51	66.7393	79.1861	84.2134	60.1908	64.6187	63.6565	64.7917	71.9637	62.3634
T256_08405	5037.95	5624.69	5666.3	1695.01	1725.5	1821.01	1753.67	1673.78	1764.56	1969.4	1703.76	2064.71
T256_08410	137.229	81.4287	96.3286	171.982	191.555	241.801	254.32	260.051	343.109	310.46	257.948	241.778
T256_08415	3179.54	3572.69	5131.83	2975.03	2874.08	3049.19	3293.68	3118.51	3077.16	3328.67	3015	3475.08
T256_08420	1814.22	1954.29	2897.63	771.78	735.3	758.754	704.937	748.632	759.422	924.631	827.116	926.816
T256_08425	1397.88	1974.65	2498.33	2696.1	2823.55	2684.82	2805.65	2741.83	2807.25	1410.57	1844.89	2061.83
T256_08430	62.7999	67.1787	90.1138	183.105	169.685	186.77	223.411	188.603	227.89	140.382	138.32	180.374
T256_08435	86.0591	91.6073	172.459	251.556	220.967	229.294	283.602	270.033	257.172	182.227	186.919	176.536
T256_08440	44.1925	42.7501	54.379	170.271	196.08	140.911	173.523	149.726	213.249	168.728	130.843	139.118
T256_08445	530.31	470.251	430.371	444.073	463.05	474.43	570.457	527.457	602.827	448.142	506.55	470.124
T256_08450	281.437	270.751	219.07	217.331	235.296	250.972	308.003	311.011	343.745	218.672	273.836	273.44
T256_08455	223.289	107.893	51.2717	61.6055	46.7575	60.8671	81.8812	72.4991	78.9341	76.9401	61.6832	69.0795
T256_08460	495.421	488.572	534.468	454.341	447.213	448.582	598.654	579.993	490.155	345.556	536.457	514.258
T256_08465	181.422	230.036	192.657	302.894	260.937	231.795	278.721	296.301	267.994	228.121	298.135	251.373
T256_08470	246.548	252.429	275.003	262.679	241.329	250.139	307.461	338.854	278.179	267.266	283.182	300.304
T256_08475	183.748	213.75	114.973	35.9365	51.2825	60.0333	43.923	45.1806	33.738	33.7457	55.141	43.1747
T256_08480	286.088	264.643	197.318	36.7922	77.6778	52.5291	58.0218	73.5498	67.4759	47.2439	55.141	59.4851
T256_08485	490.77	447.858	334.043	87.2745	80.6945	90.0499	101.945	107.698	100.577	85.0391	81.3097	79.6333
T256_08490	48.8444	50.893	77.6843	25.669	24.1329	19.1773	20.6059	20.4889	14.641	14.8481	13.0843	11.5132
T256_08495	1760.72	1919.68	1382.78	559.583	608.602	561.144	360.06	307.333	348.838	680.312	709.357	726.294
T256_08500	404.71	370.501	508.056	279.792	286.578	285.158	393.138	415.556	327.195	215.972	223.368	236.981
T256_08505	27.9111	36.6429	49.718	265.246	267.725	280.989	330.236	341.481	420.133	411.697	370.099	355.951
T256_08510	9.30369	8.14287	0	31.6584	24.8871	38.3546	31.451	28.3692	38.8305	29.6962	15.8881	26.8642
T256_08515	639.629	523.18	641.673	586.964	543.745	601.167	580.218	553.199	684.944	666.814	487.858	681.201
T256_08520	53.4962	34.6072	12.4295	33.3697	42.9868	34.1856	53.6837	39.4017	45.1961	21.5972	27.1032	25.9048
T256_08525	23.2592	40.7144	122.741	86.4188	74.6612	72.5402	90.0151	89.3105	82.7535	66.1415	53.2718	45.0936
T256_08530	27.9111	10.1786	10.8758	19.6795	13.5748	18.3435	21.6904	25.2171	27.3723	13.4983	21.4957	17.2699
T256_08535	48.8444	18.3215	9.32212	38.5034	27.1495	40.0222	43.923	44.6552	43.923	21.5972	31.7762	17.2699
T256_08540	20.9333	8.14287	17.0906	20.5352	19.608	31.6842	13.5565	10.5071	19.7335	6.74913	16.8227	10.5538
T256_08545	48.8444	26.4643	18.6442	13.6901	15.0831	19.1773	13.0142	9.98176	18.4604	8.09896	23.3648	12.4727
T256_08550	362.844	352.179	299.862	51.3379	57.3157	67.5374	100.318	81.9555	85.9363	51.2934	77.5713	62.3634
T256_08555	632.651	781.716	686.73	120.644	120.665	135.909	88.9305	97.1908	49.0155	72.8906	132.712	156.388
T256_08560	3670.31	4002.22	3455.4	1064.41	1118.41	1128.13	388.8	353.564	280.725	565.577	878.518	1007.41
T256_08565	323.303	256.501	293.647	328.563	335.598	334.352	370.905	387.712	366.662	233.52	255.144	266.724
T256_08570	276.785	295.179	271.895	242.144	252.642	276.82	471.766	425.013	402.946	182.227	266.359	261.926
T256_08575	18.6074	12.2143	3.10737	17.9683	12.0665	18.3435	21.6904	29.9453	21.0067	13.4983	12.1497	22.0671
T256_08580	848.962	675.859	508.056	432.094	512.07	488.604	787.903	831.638	1173.19	657.365	529.915	616.918
T256_08585	1563.02	1201.07	1244.5	1173.07	1110.87	1254.86	1825.25	1849.78	2608.01	1317.43	1056.09	1233.84
T256_08590	207.007	179.143	132.063	409.848	427.605	432.74	520.569	519.577	514.345	472.439	535.522	521.934
T256_08595	39.5407	44.7858	27.9664	107.81	88.236	98.3879	146.952	150.252	119.674	117.435	113.086	108.416
T256_08600	2253.82	1532.9	1590.98	880.445	782.057	826.291	817.727	746.005	670.303	804.497	835.527	856.778
T256_08605	218.637	213.75	118.08	118.077	128.206	127.571	141.53	122.933	145.773	160.629	148.6	138.159
T256_08610	76.7554	50.893	15.5369	29.9471	27.9037	29.1828	33.0778	33.6228	38.8305	63.4418	53.2718	51.8096
T256_08615	5610.12	3314.15	2440.84	14769.9	12573.3	13722.6	9663.61	13909.3	15755.6	23235.9	15962.9	18331
T256_08620	13.9555	4.07144	12.4295	2.5669	3.77077	10.8393	1.62678	4.20285	8.91191	5.39931	6.54216	13.4321
T256_08635	41.8666	24.4286	79.238	72.7287	31.6745	50.0277	52.0569	57.2638	54.7446	55.3429	35.5146	62.3634
T256_08640	8636.15	6666.98	4642.42	6539.6	6941.23	7334.9	614.38	535.337	597.098	14549.8	11384.3	10497.2
T256_08645	6212.54	4963.08	3658.93	4261.05	4395.96	4425.79	335.116	371.952	417.587	10660.9	7480.49	7311.87
T256_08650	3951.74	3147.22	2221.77	2472.78	2762.47	2779.04	249.439	211.718	284.545	7340.36	4714.09	4620.65
T256_08655	3119.06	2402.15	1690.41	1915.76	2085.99	2010.28	146.41	158.132	236.166	6090.42	3686.97	3885.72
T256_08660	3628.44	2705.47	1751.01	1939.72	2030.94	2094.49	209.854	206.465	337.38	7317.41	4254.27	4187.94
T256_08665	1818.87	1459.61	856.081	962.586	1110.87	1154.81	111.705	104.546	229.8	4450.38	2300.97	2158.73
T256_08670	4384.36	3690.76	2301.01	2913.43	3427.63	3401.89	344.335	360.919	604.737	13456.4	7154.32	6867.65
T256_08675	1374.62	1351.72	741.109	1048.15	1115.39	1267.37	182.199	184.4	296.003	5429	3156.12	2795.8
T256_08680	195.377	187.286	194.211	548.46	502.266	486.937	122.551	119.781	77.0244	403.598	585.056	505.623
T256_08690	32.5629	16.2857	23.3053	25.669	17.3455	16.6759	33.6201	35.1988	36.9208	24.2969	28.0378	27.8237
T256_08695	8471.01	7322.48	5739.32	291.771	268.479	318.51	227.749	236.935	311.28	483.238	284.117	349.235
T256_08700	714.058	734.894	713.142	324.285	382.356	421.901	592.147	628.325	674.123	1490.21	833.658	898.033
T256_08705	88.385	65.143	49.718	31.6584	27.9037	29.1828	57.4795	51.4849	70.6588	384.701	176.638	202.441
T256_08710	109.318	130.286	91.6675	42.7816	32.4286	44.1912	80.7967	96.1401	121.584	658.715	291.593	361.708
T256_08715	76.7554	36.6429	45.0569	177.116	181.751	187.604	2.7113	3.67749	6.36565	195.725	128.039	160.226
T256_08720	11022.5	8871.66	7740.47	18481.7	18707.5	19017.2	287.94	327.297	359.023	22435.5	18386.3	18733
T256_08725	6447.46	5305.08	4625.33	11355.1	11963.9	11785.7	172.981	177.045	185.241	12854.4	12351.6	11235
T256_08730	3661	3474.97	2366.27	6109.21	6288.13	6334.34	81.3389	88.7851	80.8438	6592.55	6550.57	5793.08
T256_08735	4326.22	3888.22	2453.27	4901.06	5095.82	5032.79	82.4234	71.9737	62.3834	5059.15	5532.8	4693.57
T256_08740	1390.9	938.466	449.015	1697.57	1675.73	1744.3	23.3172	23.641	34.3745	1753.42	1875.73	1587.87
T256_08745	193.052	132.322	91.6675	335.408	377.077	367.704	54.7682	61.992	64.9297	611.471	330.846	326.209
T256_08750	62.7999	42.7501	45.0569	181.394	196.834	191.773	42.2962	29.9453	35.6477	348.255	190.657	150.632
T256_08755	353.54	309.429	346.472	149.736	134.994	153.418	75.9163	81.9555	107.58	178.177	163.554	164.064
T256_08760	41.8666	61.0716	82.3454	210.486	211.163	188.438	155.086	149.726	133.042	259.167	186.919	218.752
T256_08765	0	0	0	0	0	0	0	0	0	0	0	0
T256_08770	546.592	502.823	528.254	441.506	453.246	472.762	339.454	348.311	485.699	863.889	482.25	520.015
T256_08775	646.606	531.323	661.871	1015.64	1072.41	1059.75	980.405	1007.63	1087.25	1056.91	871.976	780.023
T256_08780	9.30369	10.1786	37.2885	46.2041	39.9701	49.1939	37.4159	45.1806	36.9208	64.7917	30.8416	34.5397
T256_08785	51.1703	54.9644	54.379	98.3977	108.598	103.391	87.3038	96.1401	73.8416	141.732	139.254	113.214
T256_08790	4.65184	18.3215	9.32212	29.0915	34.6911	41.6898	27.113	36.2495	24.826	75.5903	82.2443	62.3634
T256_08795	44.1925	69.2144	88.5602	56.4717	67.1197	64.2023	60.1908	57.2638	52.8349	53.9931	55.141	63.3229
T256_08800	155.837	240.215	167.798	89.8414	89.7443	93.3851	62.3598	74.0751	64.2931	82.3394	93.4594	83.471
T256_08805	18.6074	26.4643	29.5201	5.13379	18.8538	5.00277	5.96485	10.5071	8.27535	16.1979	21.4957	25.9048
T256_08815	48304.8	36152.3	33396.5	2056.94	2059.59	2104.5	975.525	901.51	1120.99	2417.54	1845.82	2178.88
T256_08820	167.466	65.143	121.188	193.373	183.259	151.751	184.368	142.897	120.947	156.58	150.47	185.171
T256_08825	83.7332	65.143	111.865	149.736	191.555	157.587	138.276	161.81	163.597	187.626	157.946	154.469
T256_08830	109.318	54.9644	87.0065	161.714	155.356	142.579	132.854	102.97	100.577	102.587	116.824	111.295
T256_08835	734.991	525.215	666.532	499.689	499.25	461.089	512.435	538.49	575.455	619.57	553.28	594.851
T256_08840	86.0591	44.7858	65.2548	55.6161	55.8074	64.2023	85.1347	76.7019	85.2998	86.3889	56.0756	54.6879
T256_08845	102.341	81.4287	118.08	94.1195	90.4985	93.3851	116.586	109.799	124.13	116.085	91.5902	99.7815
T256_08850	130.252	122.143	111.865	117.222	147.814	124.236	170.269	174.943	195.426	183.576	182.246	170.78
T256_08855	344.236	325.715	424.157	310.594	276.774	242.635	413.744	401.897	435.411	318.559	355.146	340.6
T256_08860	655.91	620.894	825.008	237.866	252.642	268.482	328.609	299.453	289.637	294.262	259.817	293.588
T256_08870	46.5184	57.0001	23.3053	49.6267	67.1197	46.6926	32.5356	33.0974	29.9186	63.4418	57.0102	41.2558
T256_08875	62.7999	46.8215	48.1643	82.9963	99.5483	100.889	39.0427	41.5031	50.2887	120.135	121.497	106.498
T256_08880	51.1703	57.0001	59.0401	568.995	565.615	620.344	50.9724	41.5031	59.2006	606.072	459.82	474.921
T256_08885	44.1925	26.4643	38.8422	488.566	507.545	509.449	42.8385	35.7242	40.7402	643.867	537.391	545.92
T256_08890	5879.93	5940.23	5472.09	15645.2	15365.1	15367.7	565.577	494.36	421.406	11887.9	11914.2	11639.9
T256_08895	4600.67	4869.44	4227.58	20840.6	20261.8	20765.7	751.029	730.77	712.953	17357.4	17594.7	16809.3
T256_08900	141.881	181.179	265.68	2126.25	1882.37	2021.12	553.105	522.204	583.73	2468.83	1971.06	1950.54
T256_08905	1751.42	1992.97	2301.01	7231.8	6821.32	6968.03	2093.66	1997.93	1900.78	7526.63	7075.81	6708.39
T256_08910	23.2592	34.6072	29.5201	42.7816	52.7908	29.1828	16.81	15.7607	14.0044	49.9436	29.907	32.6209
T256_08915	139.555	85.5002	60.5938	124.922	90.4985	97.5541	48.2611	46.2313	40.1036	85.0391	54.2064	75.7956
T256_08920	220.963	211.715	267.234	374.767	328.811	328.515	245.644	241.664	240.622	294.262	238.321	217.792
T256_08925	0	12.2143	1.55369	3.42253	3.77077	3.33518	4.33808	7.88033	11.4582	20.2474	5.60756	9.59437
T256_08930	48.8444	32.5715	90.1138	100.965	79.9403	75.0416	79.7121	125.56	113.945	124.184	87.8518	118.97
T256_08935	58.1481	61.0716	34.1811	77.8625	61.0865	94.2189	54.2259	53.0609	76.3878	86.3889	73.8329	70.9984
T256_08940	946.65	783.752	476.982	184.817	214.18	211.784	174.608	178.621	260.355	419.796	220.564	217.792
T256_08945	11.6296	20.3572	12.4295	34.2253	33.1828	35.0194	23.3172	30.4706	36.2842	39.145	21.4957	37.4181
T256_08950	430.296	403.072	529.807	441.506	411.014	364.369	272.756	325.72	227.89	210.573	254.21	299.344
T256_08955	18.6074	24.4286	7.76843	9.41195	12.8206	15.0083	7.04937	5.77891	3.18283	6.74913	7.47675	6.71606
T256_08960	20.9333	28.5001	17.0906	12.8345	14.3289	11.6731	8.13389	6.82962	10.185	9.44878	24.2994	5.75662
T256_08965	4.65184	8.14287	12.4295	10.2676	6.03323	5.83657	7.59163	4.7282	5.72909	2.69965	5.60756	5.75662
T256_08970	23.2592	16.2857	20.1979	26.5246	13.5748	18.3435	10.8452	13.1339	9.54848	13.4983	19.6265	20.1482
T256_08975	19863.4	25776.3	30225.4	6685.91	6047.56	6094.21	220.7	226.428	147.683	2412.14	4045.86	3953.84
T256_08980	25019.9	27909.7	29308.7	7854.7	7115.44	7259.86	104.114	88.7851	64.2931	2718.55	4173.9	4021
T256_08985	74.4295	79.393	124.295	90.697	82.2028	75.8754	6.50711	3.67749	9.54848	51.2934	69.1599	49.8907
T256_08990	286.088	203.572	195.765	207.919	168.93	171.762	26.5707	26.7931	40.1036	98.5373	96.2632	114.173
T256_08995	1004.8	686.037	469.213	512.524	546.007	519.455	81.8812	79.8541	126.04	305.061	274.771	304.142
T256_09000	72.1036	63.1073	82.3454	61.6055	44.4951	58.3657	58.564	62.5173	51.5618	49.9436	40.1875	53.7285
T256_09005	51.1703	59.0358	35.7348	88.9857	69.3821	88.3823	111.163	147.625	152.776	159.28	113.086	153.51
T256_09010	83.7332	69.2144	48.1643	47.0598	41.4785	58.3657	125.262	108.749	136.225	118.785	101.871	97.8626
T256_09015	9.30369	4.07144	3.10737	6.84506	2.26246	5.83657	2.7113	2.10142	8.27535	5.39931	6.54216	0.959437
T256_09020	258.177	158.786	73.0233	37.6478	24.8871	35.8532	34.7046	42.5538	63.02	102.587	57.0102	47.0124
T256_09025	30.237	36.6429	52.8254	31.6584	39.9701	42.5236	55.8527	45.1806	59.8371	78.2899	32.7108	49.8907
T256_09030	555.895	616.823	481.643	75.2956	87.4818	67.5374	78.6276	84.0569	60.4737	59.3924	72.8983	75.7956
T256_09035	890.828	743.037	797.041	157.436	138.01	131.74	123.635	125.56	112.672	148.481	138.32	151.591
T256_09040	127.926	122.143	125.849	29.9471	36.1994	31.6842	35.2469	42.0285	37.5574	55.3429	28.0378	42.2152
T256_09045	4.65184	30.5358	32.6274	30.8028	13.5748	17.5097	40.1272	37.3003	37.5574	28.3464	29.907	25.9048
T256_09050	30.237	46.8215	35.7348	39.3591	70.8905	55.8643	57.4795	62.5173	63.02	63.4418	51.4027	74.8361
T256_09055	3274.9	2567.04	1340.83	455.196	563.353	512.784	468.512	495.41	592.006	483.238	458.886	442.301
T256_09060	181.422	142.5	85.4528	59.8942	70.1363	69.205	88.9305	67.7709	91.0288	72.8906	64.487	66.2012
T256_09065	83.7332	118.072	102.543	216.475	184.014	178.432	191.418	199.11	123.494	132.283	153.273	143.916
T256_09070	2802.74	2135.47	1667.11	377.334	387.635	386.047	431.639	459.161	616.195	708.659	455.147	619.797
T256_09075	237.244	348.108	422.603	225.887	208.146	211.784	240.221	242.189	248.897	241.619	224.303	246.575
T256_09080	25.5851	26.4643	40.3959	27.3802	25.6412	16.6759	29.282	28.8946	24.826	20.2474	28.0378	29.7426
T256_09085	202.355	285.001	386.868	331.13	305.432	255.975	393.138	405.049	286.454	264.566	260.752	245.616
T256_09090	60.474	166.929	362.009	236.154	177.226	186.77	303.665	278.964	257.809	210.573	149.535	184.212
T256_09095	69.7777	87.5359	124.295	362.788	365.01	346.025	517.315	468.092	514.981	271.315	283.182	286.872
T256_09100	51.1703	40.7144	59.0401	233.588	173.455	214.285	339.997	306.808	312.554	203.824	235.518	192.847
T256_09105	130.252	154.715	174.013	176.26	146.306	148.416	131.769	249.019	201.155	147.131	81.3097	117.051
