# Supplementary material for: Transcriptomic Analysis of Pediococcus pentosaceus Reveals Carbohydrate Metabolic Dynamics Under Lactic Acid Stress
Source: Front Microbiol. 2021 Sep 16;12:736411. doi: 10.3389/fmicb.2021.736411 (PMC8481956; doi:10.3389/fmicb.2021.736411)
Supplement: Supplementary file 2 [file Table_2.xlsx]

## Sheet: Title page
Transcriptomic Analysis of Pediococcus pentosaceus Reveals Carbohydrate Metabolic Dynamics under Lactic Acid Stress Table S2 DESeq2 analysis of RNA-seq results Dong Han1,2, Qiaojuan Yan3, Jun Liu1, Zhengqiang Jiang1*, Shaoqing Yang1* 1Key Laboratory of Food Bioengineering (China National Light Industry), College of Food Science and Nutritional Engineering, China Agricultural University, Beijing, …

## Sheet: DESeq2 analysis
GeneID	Base mean	log2(FC)	StdErr	Wald-Stats	P-value	P-adj
T256_06830	94071.4	-0.497337	0.141203	-3.52214	0.000428086	0.00195101
T256_04760	88075.8	-0.770952	0.248399	-3.10368	0.0019113	0.00745698
T256_08015	78872.8	-1.75829	0.157032	-11.197	4.22e-29	8.35e-28
T256_02220	72871.5	-0.733364	0.217266	-3.37542	0.000737019	0.00317916
T256_08085	65359.7	-0.248904	0.319151	-0.779895	0.435453	0.600156
T256_01855	55641.7	-1.28163	0.135484	-9.45966	3.09e-21	5.36e-20
T256_08020	52993.3	-1.96254	0.18209	-10.7778	4.38e-27	8.57e-26
T256_08025	48522.2	-2.02324	0.1519	-13.3196	1.78e-40	3.99e-39
T256_07965	43989.8	-1.69204	0.120341	-14.0604	6.65e-45	1.56e-43
T256_06175	42650.2	-3.39535	0.105807	-32.09	6.07e-226	4.69e-224
T256_06705	40933.6	-2.44784	0.166778	-14.6772	9.02e-49	2.28e-47
T256_02250	39095.8	-1.68802	0.194846	-8.66339	4.58e-18	6.61e-17
T256_03265	34523.4	-1.03304	0.304593	-3.39154	0.000695021	0.00301631
T256_05625	27381.8	0.0123718	0.102256	0.120988	0.903701	0.946561
T256_06710	27266	-0.34763	0.259804	-1.33804	0.180882	0.309483
T256_02720	26814.1	-0.0219653	0.131295	-0.167298	0.867136	0.926504
T256_03040	24024.4	-0.553135	0.241662	-2.28888	0.0220863	0.0580329
T256_07490	22547.2	-2.98179	0.233419	-12.7744	2.28e-37	5.03e-36
T256_00130	22110	-0.387145	0.138492	-2.79543	0.00518315	0.0170745
T256_01275	22062.6	-4.46902	0.178741	-25.0027	5.72e-138	2.68e-136
T256_03415	20616.7	-1.13239	0.163929	-6.90779	4.92e-12	5.07e-11
T256_03280	20491.8	-0.412857	0.080546	-5.12573	2.96e-07	2.23e-06
T256_07500	19689.2	-2.96099	0.208868	-14.1763	1.28e-45	3.05e-44
T256_04730	19185	-5.62106	0.160204	-35.0869	1.07e-269	8.68e-268
T256_07990	18467.4	-4.86365	0.137524	-35.366	5.7e-274	5.18e-272
T256_08225	17509.5	-0.230094	0.151842	-1.51536	0.129683	0.240284
T256_07985	17347.3	-5.0718	0.105893	-47.8957	0	0
T256_01495	17141.3	-3.80798	0.153622	-24.788	1.21e-135	5.49e-134
T256_00810	16821.8	-2.26823	0.228112	-9.94346	2.69e-23	4.84e-22
T256_01715	16682.3	-0.438016	0.140964	-3.10728	0.00188816	0.00738535
T256_00625	16500.7	-0.559387	0.147672	-3.78804	0.000151837	0.000764133
T256_08010	15996.5	-1.81326	0.210395	-8.61833	6.79e-18	9.54e-17
T256_01980	15945.8	-0.399778	0.128504	-3.11101	0.00186448	0.00734851
T256_07995	15494.2	-4.77948	0.172426	-27.719	4.12e-169	2.45e-167
T256_04375	15337	-0.384249	0.242496	-1.58455	0.113068	0.21875
T256_08205	14874.4	-0.100321	0.259129	-0.387149	0.698646	0.824605
T256_02255	14580.3	-1.50699	0.254776	-5.91498	3.32e-09	2.9e-08
T256_06205	13642.9	-0.58994	0.180045	-3.27663	0.00105054	0.0042956
T256_08230	12913.8	-0.254422	0.172157	-1.47785	0.139449	0.253469
T256_00825	12879.8	-0.84495	0.178207	-4.7414	2.12e-06	1.41e-05
T256_08615	12440.8	-0.541011	0.269733	-2.00572	0.0448856	0.104756
T256_07495	12151.8	-3.03747	0.240196	-12.6458	1.18e-36	2.53e-35
T256_08720	12030.8	-5.9078	0.151335	-39.0378	0	0
T256_08815	11126.2	-1.09768	0.161622	-6.79166	1.11e-11	1.1e-10
T256_05295	10883.4	-0.0145829	0.237862	-0.0613084	0.951114	0.971951
T256_08895	10793.5	-4.5539	0.078525	-57.993	0	0
T256_00910	10770.2	-0.355283	0.177912	-1.99696	0.0458291	0.106636
T256_08005	10270.4	-1.59548	0.256024	-6.23177	4.61e-10	4.22e-09
T256_04725	9885.34	-5.18589	0.189839	-27.3173	2.64e-164	1.41e-162
T256_08980	9636.59	-5.35936	0.195715	-27.3835	4.32e-165	2.38e-163
T256_01505	9257.57	-3.9281	0.0894567	-43.9106	0	0
T256_04345	8974.99	-0.0161233	0.148102	-0.108866	0.913309	0.951827
T256_08975	8808.28	-4.08482	0.229235	-17.8193	5e-71	1.36e-69
T256_06415	8705.5	-0.689871	0.224838	-3.06831	0.00215274	0.00821232
T256_02385	8677.85	-0.998239	0.363149	-2.74884	0.00598063	0.0192501
T256_02815	8545.23	-0.690238	0.177887	-3.88021	0.000104367	0.000546602
T256_02215	8533.56	-0.6473	0.230806	-2.80452	0.00503909	0.0167428
T256_08890	8382.8	-4.56852	0.10775	-42.3992	0	0
T256_01510	8108.08	-3.78747	0.0925274	-40.9335	0	0
T256_07045	8095.98	0.284624	0.092931	3.06275	0.00219313	0.00832526
T256_08725	7371.57	-6.06752	0.134668	-45.0555	0	0
T256_02735	7338.08	0.155218	0.168158	0.923048	0.355982	0.516461
T256_04735	6849.81	-5.40667	0.134428	-40.2197	0	0
T256_03935	6847.54	-0.600659	0.284232	-2.11327	0.0345776	0.0842625
T256_08150	6739.96	-0.252612	0.0569938	-4.43226	9.32e-06	5.79e-05
T256_08640	6578.28	-4.34698	0.203964	-21.3125	8.69e-101	2.98e-99
T256_00690	6550.3	-0.763054	0.167649	-4.5515	5.33e-06	3.39e-05
T256_08210	6457.86	-0.167696	0.289021	-0.580221	0.561766	0.712
T256_06165	6295.89	-3.03305	0.141047	-21.5039	1.43e-102	5.03e-101
T256_06500	6219.61	0.549062	0.0804987	6.82075	9.06e-12	9.21e-11
T256_01140	6061.9	-7.73206	0.127278	-60.7492	0	0
T256_07055	5902.3	-0.0856392	0.133444	-0.641763	0.521027	0.674193
T256_06510	5764.74	0.486833	0.101834	4.78065	1.75e-06	1.18e-05
T256_01165	5663.2	-8.2345	0.142118	-57.9415	0	0
T256_03275	5634.46	-0.424502	0.0989882	-4.28841	1.8e-05	0.000108604
T256_02010	5532.45	-1.37401	0.288048	-4.77006	1.84e-06	1.23e-05
T256_06170	5422.67	-2.30146	0.109285	-21.0592	1.88e-98	6.2e-97
T256_05620	5391.83	0.3532	0.275547	1.28181	0.199909	0.334263
T256_02825	5284.94	-0.345009	0.165487	-2.0848	0.037087	0.0895491
T256_00040	5277.01	0.413325	0.132946	3.10896	0.00187746	0.0073621
T256_07050	5072.28	0.0763082	0.122419	0.623337	0.533063	0.684039
T256_04660	5063.9	0.0317987	0.115746	0.274729	0.783524	0.876025
T256_05950	5020.32	-0.454533	0.198932	-2.28486	0.0223209	0.0583516
T256_00830	4994.64	-0.636197	0.168362	-3.77874	0.000157623	0.000790673
T256_01440	4991.38	-0.10293	0.201804	-0.510051	0.610016	0.755184
T256_01865	4853.62	-0.944438	0.188929	-4.99889	5.77e-07	4.14e-06
T256_07625	4837.06	-0.575382	0.174872	-3.29031	0.00100077	0.00412317
T256_01825	4733.98	-0.574382	0.0820097	-7.00383	2.49e-12	2.6e-11
T256_01285	4666.67	-1.57707	0.177284	-8.89577	5.8e-19	8.87e-18
T256_06675	4630.69	0.326169	0.144153	2.26267	0.0236562	0.0609189
T256_08645	4541.27	-4.46479	0.202041	-22.0985	3.27e-108	1.26e-106
T256_08905	4530.81	-1.82584	0.110085	-16.5856	8.85e-62	2.36e-60
T256_03465	4437.37	-1.59899	0.18482	-8.65163	5.08e-18	7.26e-17
T256_07970	4251.18	-0.628867	0.120892	-5.20189	1.97e-07	1.52e-06
T256_04365	4194.29	-0.699442	0.271729	-2.57405	0.0100516	0.0299802
T256_05615	4161.68	0.125838	0.132089	0.952675	0.340755	0.500919
T256_01740	4080.2	-0.909099	0.225161	-4.03755	5.4e-05	0.000305673
T256_08670	4075.62	-4.31475	0.298251	-14.4669	1.96e-47	4.81e-46
T256_04280	4053.02	0.23169	0.116577	1.98745	0.0468728	0.108087
T256_01840	4007.27	-0.426201	0.114938	-3.70811	0.000208811	0.00102743
T256_08730	3951.76	-6.19976	0.169045	-36.6752	1.81e-294	1.75e-292
T256_05390	3943.17	-0.0978552	0.223355	-0.438116	0.661302	0.797589
T256_03195	3941.62	0.0492983	0.0948001	0.520024	0.603047	0.749836
T256_06505	3930.26	0.518907	0.0865637	5.99451	2.04e-09	1.82e-08
T256_07140	3928.24	-0.276315	0.166828	-1.65629	0.0976628	0.194016
T256_03730	3772.46	-0.12778	0.111494	-1.14608	0.251764	0.40018
T256_06660	3764.95	-0.307999	0.140572	-2.19104	0.0284486	0.0718189
T256_05380	3755.17	-0.0872623	0.150239	-0.580825	0.561358	0.712
T256_03510	3706.82	-0.171639	0.153776	-1.11617	0.264351	0.414222
T256_05730	3684.85	-2.29899	0.294363	-7.81007	5.72e-15	7.12e-14
T256_01200	3588.34	1.01525	0.130795	7.76214	8.35e-15	1.03e-13
T256_01160	3585.47	-8.19846	0.188049	-43.5974	0	0
T256_07670	3555.72	0.260417	0.216062	1.20529	0.228092	0.371138
T256_05720	3537.88	0.692702	0.255	2.71648	0.00659798	0.0208891
T256_01210	3465.87	-0.528511	0.227456	-2.32358	0.0201482	0.0539496
T256_02330	3449.12	-0.0348266	0.109774	-0.317258	0.751048	0.856361
T256_08735	3433.31	-6.08636	0.201176	-30.254	4.63e-201	3.11e-199
T256_05305	3430.73	0.170487	0.168474	1.01195	0.311563	0.466891
T256_02725	3414.73	0.142341	0.156873	0.907367	0.364213	0.526388
T256_06295	3375.26	-0.342478	0.141239	-2.42481	0.0153165	0.0429873
T256_08415	3340.87	-0.0489019	0.161141	-0.303473	0.761529	0.865119
T256_07020	3331.56	0.900322	0.0869303	10.3568	3.9e-25	7.25e-24
T256_05410	3288.83	-0.460617	0.215296	-2.13945	0.0323989	0.0798346
T256_02715	3274.76	-0.406339	0.200541	-2.02622	0.0427427	0.100774
T256_01735	3266.8	-0.512394	0.201127	-2.54761	0.0108464	0.0321029
T256_05370	3263.78	0.504612	0.137879	3.65982	0.000252394	0.00119984
T256_05770	3255.83	-0.0572911	0.142538	-0.401936	0.687731	0.816646
T256_01580	3197.24	-0.545683	0.10154	-5.37405	7.7e-08	6.04e-07
T256_05830	3191.83	0.32655	0.158603	2.05891	0.039503	0.0946235
T256_05405	3191.83	-0.278277	0.183133	-1.51954	0.128628	0.239433
T256_00030	3173.86	0.0235186	0.129114	0.182154	0.855462	0.919116
T256_05640	3161.9	0.503387	0.265864	1.8934	0.0583043	0.128085
T256_08220	3112.53	-0.195632	0.240002	-0.815128	0.414999	0.580248
T256_08350	3107.96	-2.23337	0.102639	-21.7595	5.62e-105	2.12e-103
T256_06530	3106.28	0.389481	0.232525	1.67501	0.093933	0.18876
T256_01250	3087.9	-1.34789	0.234354	-5.75152	8.84e-09	7.39e-08
T256_05945	3074.57	-0.488251	0.173729	-2.81042	0.00494769	0.0166178
T256_07480	3024.55	-0.0333511	0.103461	-0.322353	0.747185	0.854479
T256_05935	2973.85	0.0268316	0.259106	0.103554	0.917523	0.953336
T256_08650	2896.32	-4.4373	0.229473	-19.3369	2.63e-83	7.96e-82
T256_00815	2867.01	-2.51294	0.240182	-10.4626	1.28e-25	2.42e-24
T256_01345	2859.88	0.179409	0.206213	0.870018	0.384291	0.550259
T256_06290	2851.47	-0.193874	0.226766	-0.854952	0.392578	0.559407
T256_01600	2844.03	0.149578	0.1523	0.982123	0.326039	0.483891
T256_04380	2817.95	-0.160588	0.221167	-0.726092	0.467783	0.632797
T256_01270	2742.01	-1.94667	0.162212	-12.0008	3.52e-33	7.25e-32
T256_05960	2716.41	-0.745185	0.211273	-3.52713	0.000420094	0.00193168
T256_08405	2708.36	-0.143578	0.10033	-1.43106	0.152413	0.271951
T256_05835	2678.24	0.262834	0.218283	1.20409	0.228554	0.371138
T256_01155	2638.79	-8.66422	0.230501	-37.5886	0	0
T256_04350	2607.12	0.172174	0.205704	0.836997	0.402594	0.567009
T256_06140	2566.57	-0.167151	0.123158	-1.35721	0.174714	0.300929
T256_06880	2565.42	1.14299	0.147364	7.75625	8.75e-15	1.07e-13
T256_00045	2561.14	0.528288	0.184336	2.8659	0.00415821	0.0144369
T256_08660	2555.28	-4.31791	0.283391	-15.2366	2.02e-52	5.29e-51
T256_02050	2517.82	0.312083	0.205966	1.51522	0.129717	0.240284
T256_07170	2495.08	0.22256	0.141193	1.57628	0.11496	0.220638
T256_03970	2457.93	0.593785	0.170145	3.48988	0.000483235	0.00217485
T256_03655	2423.61	-0.661704	0.169776	-3.89751	9.72e-05	0.000512467
T256_05510	2395.39	-0.322501	0.0913575	-3.5301	0.000415403	0.00191582
T256_04370	2386.04	-0.724164	0.258549	-2.80088	0.0050964	0.0168607
T256_01515	2367.57	-4.51661	0.149237	-30.2646	3.35e-201	2.35e-199
T256_01830	2352.06	-0.5727	0.0982006	-5.83194	5.48e-09	4.7e-08
T256_03715	2338.72	0.158103	0.215692	0.733001	0.463558	0.629347
T256_06495	2333.55	0.594367	0.134065	4.43343	9.27e-06	5.78e-05
T256_08425	2312.28	0.646394	0.193999	3.33195	0.000862398	0.00361085
T256_08655	2285.62	-4.60084	0.255679	-17.9946	2.15e-72	6.03e-71
T256_06475	2273.05	-0.558418	0.103241	-5.40888	6.34e-08	5e-07
T256_03780	2223.39	0.52823	0.151384	3.48933	0.000484238	0.00217485
T256_04550	2206.34	0.312703	0.087178	3.58695	0.000334574	0.00156168
T256_02335	2201.45	0.363012	0.192054	1.89016	0.0587371	0.128539
T256_01500	2200.37	-4.01449	0.132719	-30.2481	5.53e-201	3.56e-199
T256_03635	2185.63	-0.490562	0.140964	-3.48005	0.000501319	0.00224504
T256_00425	2147.9	-0.409417	0.268931	-1.52239	0.127912	0.238794
T256_05365	2136.99	0.282623	0.222561	1.26987	0.204131	0.340218
T256_02110	2126.09	0.106472	0.168998	0.630022	0.52868	0.682382
T256_04615	2084.77	-0.317801	0.0821266	-3.86965	0.000108992	0.000566979
T256_03605	2081.72	0.0355002	0.137495	0.258192	0.796259	0.883382
T256_07645	2068.99	-0.283126	0.12801	-2.21175	0.0269836	0.0686816
T256_04285	2060.33	0.359934	0.1346	2.6741	0.00749295	0.0232462
T256_04155	2046.09	0.4554	0.147871	3.07971	0.00207203	0.00796341
T256_00105	2025.72	-2.18551	0.233989	-9.34021	9.61e-21	1.6e-19
T256_08695	2025.34	-0.517148	0.213677	-2.42023	0.0155109	0.0431789
T256_03725	2019.28	0.321603	0.182444	1.76275	0.0779426	0.162731
T256_02040	2000.48	0.323251	0.174909	1.84811	0.0645865	0.139952
T256_04665	1994.99	-0.00473567	0.14227	-0.0332865	0.973446	0.986213
T256_06845	1976.44	0.215191	0.151167	1.42353	0.154582	0.274227
T256_05895	1958.43	-0.213945	0.153613	-1.39276	0.163693	0.28739
T256_07760	1939.68	0.0443853	0.214499	0.206925	0.836068	0.906171
T256_06180	1909.71	-0.433076	0.125298	-3.45638	0.000547492	0.00243068
T256_06250	1900.25	-0.238429	0.200599	-1.18858	0.234604	0.378355
T256_07955	1899.31	-1.36241	0.0981589	-13.8797	8.41e-44	1.91e-42
T256_06400	1898.44	0.437221	0.144486	3.02605	0.00247771	0.00922424
T256_05690	1894.8	0.710092	0.174199	4.07632	4.58e-05	0.000262786
T256_02885	1887.95	0.107533	0.213614	0.5034	0.614683	0.758535
T256_02045	1880.7	0.332288	0.210966	1.57508	0.115238	0.220897
T256_07360	1879.26	0.657681	0.164481	3.99852	6.37e-05	0.000354231
T256_04720	1861.04	-3.97942	0.175129	-22.7228	2.67e-114	1.08e-112
T256_01820	1849.74	0.0440024	0.089267	0.492931	0.622062	0.764586
T256_01890	1848.88	-0.157351	0.274873	-0.572449	0.567018	0.716892
T256_07370	1841.72	0.476474	0.159753	2.98257	0.00285836	0.0104155
T256_07010	1829.43	0.805793	0.113459	7.10203	1.23e-12	1.33e-11
T256_06810	1821.73	0.0599167	0.171271	0.349836	0.726462	0.84085
T256_01135	1809.47	-5.68387	0.117416	-48.408	0	0
T256_03960	1800.75	0.570264	0.169725	3.35992	0.000779646	0.0033275
T256_04385	1799.28	0.0729787	0.242038	0.301517	0.76302	0.866176
T256_02340	1792.42	-0.724434	0.10502	-6.89809	5.27e-12	5.39e-11
T256_06425	1790.97	-0.156153	0.197837	-0.789303	0.429935	0.594673
T256_06520	1783.31	0.408432	0.202149	2.02045	0.0433368	0.101911
T256_03785	1781.66	0.335388	0.244156	1.37366	0.169546	0.293994
T256_07025	1778.32	0.671563	0.138189	4.85973	1.18e-06	8.04e-06
T256_01910	1768.15	0.285922	0.143411	1.99373	0.0461816	0.106976
T256_04425	1763.02	0.496356	0.205059	2.42055	0.015497	0.0431789
T256_00985	1762.67	-4.41159	0.117512	-37.5415	0	0
T256_02180	1752.22	0.39842	0.0960733	4.14704	3.37e-05	0.000197665
T256_07120	1736.58	0.311278	0.131055	2.37518	0.0175405	0.0476022
T256_07030	1726.71	0.686405	0.196097	3.50033	0.000464683	0.00209922
T256_04140	1725.04	0.677026	0.238608	2.83739	0.00454834	0.015562
T256_02185	1689.36	-0.467515	0.143377	-3.26073	0.00111124	0.00451807
T256_07950	1686.56	-1.19765	0.126887	-9.43875	3.77e-21	6.4e-20
T256_02355	1678.95	0.185721	0.154063	1.20549	0.228016	0.371138
T256_01340	1673.67	-0.0135271	0.231139	-0.0585237	0.953332	0.972852
T256_01775	1670.99	-0.675467	0.134593	-5.01857	5.21e-07	3.79e-06
T256_00025	1627.66	-0.37563	0.245193	-1.53198	0.125528	0.235651
T256_06245	1621.37	-0.0355361	0.12505	-0.284176	0.776276	0.875768
T256_05445	1621.32	-0.142734	0.126484	-1.12847	0.25912	0.408967
T256_01280	1606.77	-4.17635	0.2043	-20.4423	7.03e-93	2.22e-91
T256_03950	1591.09	-0.875795	0.230697	-3.7963	0.00014687	0.000741551
T256_08675	1578.49	-4.03648	0.288732	-13.98	2.06e-44	4.76e-43
T256_02065	1565.56	-0.299702	0.308803	-0.970527	0.331784	0.491002
T256_06440	1558.63	-0.23394	0.143925	-1.62543	0.10407	0.205087
T256_04390	1557.69	-0.113955	0.196162	-0.580925	0.561291	0.712
T256_00850	1543.83	-3.95847	0.192307	-20.5841	3.81e-94	1.23e-92
T256_07485	1512.92	-2.09133	0.096723	-21.6218	1.12e-103	4.02e-102
T256_06875	1511.67	1.31763	0.161637	8.15175	3.59e-16	4.74e-15
T256_00020	1510.72	-0.433008	0.222354	-1.94738	0.0514892	0.115963
T256_06235	1505.74	0.1142	0.173363	0.658737	0.510065	0.664461
T256_03175	1497.35	-0.509003	0.111018	-4.58486	4.54e-06	2.92e-05
T256_02070	1493.08	0.276731	0.110586	2.5024	0.0123355	0.0356899
T256_08560	1492.79	-1.25303	0.195436	-6.41147	1.44e-10	1.37e-09
T256_05645	1484.91	0.351628	0.255816	1.37454	0.169275	0.293994
T256_00835	1484	-0.115168	0.108258	-1.06383	0.287404	0.440952
T256_00805	1456.22	-1.53058	0.244636	-6.25654	3.94e-10	3.64e-09
T256_08585	1453.15	0.796619	0.16926	4.70649	2.52e-06	1.66e-05
T256_00050	1439.06	-0.036256	0.132543	-0.273543	0.784436	0.876025
T256_05535	1433.99	-0.0364691	0.179829	-0.202799	0.839292	0.906171
T256_06115	1432.99	0.462407	0.192508	2.40201	0.0163053	0.0450655
T256_03810	1432.97	-0.753224	0.157669	-4.77726	1.78e-06	1.19e-05
T256_02225	1425.77	-0.102684	0.111687	-0.919388	0.357893	0.51871
T256_06850	1422.33	-0.0534379	0.154795	-0.345218	0.72993	0.84085
T256_02730	1417.51	0.279551	0.258153	1.08289	0.278858	0.432272
T256_03180	1406.83	-0.377671	0.135382	-2.78967	0.0052762	0.0172706
T256_04330	1401.56	-0.249872	0.158322	-1.57825	0.114508	0.220301
T256_08665	1393.25	-4.22189	0.341828	-12.3509	4.81e-35	1.02e-33
T256_02300	1389.15	-0.956111	0.377132	-2.53521	0.0112379	0.0328836
T256_07175	1388.99	0.356934	0.172109	2.07389	0.0380898	0.0916647
T256_06390	1364.41	-0.281385	0.140474	-2.00311	0.0451656	0.10525
T256_07740	1353.54	0.463586	0.160136	2.89496	0.0037921	0.0133763
T256_04275	1351.18	0.044954	0.161362	0.278591	0.780559	0.876025
T256_08170	1328.47	-2.30734	0.234271	-9.84903	6.92e-23	1.23e-21
T256_03185	1328.26	-0.21182	0.189	-1.12074	0.262398	0.412416
T256_01835	1323.22	-0.466903	0.112605	-4.14639	3.38e-05	0.000197665
T256_07725	1318.91	0.0258115	0.203216	0.127015	0.898929	0.946079
T256_02350	1315.99	-0.0591396	0.170753	-0.346345	0.729083	0.84085
T256_00060	1304.76	0.179321	0.113201	1.5841	0.113172	0.21875
T256_07415	1288.6	0.790008	0.0866898	9.11304	8.01e-20	1.25e-18
T256_05430	1288.07	-0.0484264	0.151369	-0.319923	0.749026	0.854687
T256_04755	1286.22	-0.575309	0.211655	-2.71814	0.00656498	0.0208273
T256_01290	1283.49	-1.15881	0.226383	-5.11879	3.08e-07	2.31e-06
T256_08360	1280.16	-2.374	0.109504	-21.6796	3.19e-104	1.18e-102
T256_00645	1270.98	0.100826	0.149365	0.675035	0.499654	0.655875
T256_03235	1267.67	-0.095902	0.107519	-0.891956	0.372417	0.535241
T256_06515	1253.42	0.443951	0.176947	2.50894	0.0121093	0.0351009
T256_06910	1252.5	1.41115	0.163233	8.645	5.38e-18	7.63e-17
T256_00820	1252.17	-2.08821	0.171696	-12.1623	4.94e-34	1.03e-32
T256_06995	1246.05	1.05587	0.114768	9.20011	3.58e-20	5.75e-19
T256_05300	1245.25	0.301425	0.126143	2.38955	0.0168689	0.046365
T256_01795	1240.73	-1.45052	0.101681	-14.2653	3.6e-46	8.69e-45
T256_04320	1234.23	0.538291	0.135649	3.96826	7.24e-05	0.000395252
T256_03170	1224.51	0.184302	0.202211	0.911434	0.362067	0.523776
T256_08900	1222.33	-1.93418	0.171733	-11.2627	2.01e-29	4.02e-28
T256_03775	1220	0.424146	0.120348	3.52432	0.000424567	0.00194401
T256_04750	1208	-0.421878	0.197527	-2.1358	0.032696	0.0803607
T256_03460	1198.68	-0.451034	0.107225	-4.20642	2.59e-05	0.000155364
T256_05375	1180.46	0.338423	0.120055	2.81891	0.00481876	0.016291
T256_06255	1180.28	0.321426	0.148636	2.1625	0.0305795	0.0763252
T256_07005	1175.21	0.85498	0.106402	8.03535	9.33e-16	1.22e-14
T256_03660	1174.81	-0.206798	0.187738	-1.10153	0.270668	0.422326
T256_04095	1161.9	-0.0794562	0.11235	-0.707222	0.479429	0.641869
T256_02035	1159.83	0.265019	0.179284	1.47821	0.139351	0.253469
T256_03965	1154.72	0.566371	0.202785	2.79296	0.0052228	0.0171321
T256_02325	1153.51	0.0304927	0.155926	0.195559	0.844955	0.91036
T256_08420	1151.96	-0.273725	0.16499	-1.65904	0.0971086	0.193591
T256_00620	1140.02	-1.7935	0.233684	-7.67488	1.66e-14	1.98e-13
T256_03915	1131.86	0.659097	0.127713	5.16076	2.46e-07	1.87e-06
T256_01455	1123.82	-0.744952	0.178662	-4.16961	3.05e-05	0.000180619
T256_00115	1123.1	-3.21272	0.166568	-19.2878	6.8e-83	2.02e-81
T256_03210	1113.37	0.336487	0.210814	1.59613	0.11046	0.215236
T256_08740	1099.53	-5.88618	0.311779	-18.8793	1.69e-79	4.83e-78
T256_06550	1097.86	0.360034	0.0765879	4.70092	2.59e-06	1.7e-05
T256_02285	1097.63	-1.28701	0.38139	-3.37452	0.000739451	0.00317916
T256_06545	1063.87	0.389051	0.0976123	3.98568	6.73e-05	0.000369964
T256_07375	1063.46	0.401005	0.222332	1.80363	0.0712886	0.15255
T256_01225	1062.73	-3.41225	0.128257	-26.6048	5.97e-156	3.08e-154
T256_05450	1057.97	-0.249954	0.127394	-1.96206	0.0497553	0.112716
T256_01770	1051.93	-0.853534	0.133997	-6.36981	1.89e-10	1.77e-09
T256_08600	1049.78	-0.159802	0.15497	-1.03118	0.302454	0.45545
T256_07330	1049.33	-0.217187	0.182992	-1.18687	0.23528	0.379049
T256_01985	1044.35	0.442354	0.14551	3.04002	0.00236559	0.00889255
T256_06210	1040.92	0.174387	0.166878	1.045	0.296024	0.44795
T256_06185	1035.96	-0.436203	0.163323	-2.6708	0.00756709	0.0233823
T256_04245	1034.36	-0.370115	0.155049	-2.38708	0.0169827	0.046365
T256_06240	1032.56	0.0481451	0.192539	0.250053	0.802546	0.887569
T256_08355	1026.34	-2.31661	0.115261	-20.0988	7.56e-90	2.33e-88
T256_07720	1024.61	0.142019	0.153867	0.923	0.356007	0.516461
T256_04455	1017.88	-0.114291	0.219912	-0.51971	0.603266	0.749836
T256_08045	1003.74	-0.19786	0.176286	-1.12238	0.261701	0.411955
T256_07910	1002.56	0.279148	0.144744	1.92856	0.0537859	0.119912
T256_02710	997.177	-0.574211	0.10499	-5.4692	4.52e-08	3.62e-07
T256_07475	988.003	0.284795	0.115193	2.47232	0.0134239	0.0384784
T256_07790	984.941	0.0376592	0.148721	0.25322	0.800098	0.886765
T256_07365	984.583	0.619024	0.167822	3.68857	0.000225514	0.00109566
T256_03850	982.093	0.184691	0.134305	1.37516	0.169081	0.293994
T256_06370	980.051	0.0235996	0.0983817	0.239878	0.810425	0.890545
T256_05455	977.617	-0.120544	0.288608	-0.417674	0.676186	0.809669
T256_07525	975.989	0.0126293	0.160946	0.0784688	0.937455	0.965579
T256_01490	972.972	-3.38908	0.160351	-21.1353	3.77e-99	1.26e-97
T256_09055	971.205	0.166344	0.251835	0.66053	0.508914	0.664337
T256_03585	965.617	-0.253033	0.117369	-2.15589	0.0310926	0.0773559
T256_06980	959.889	1.16843	0.164304	7.11138	1.15e-12	1.25e-11
T256_02380	954.214	0.330822	0.139472	2.37196	0.0176939	0.0478757
T256_08090	950.73	0.212751	0.157724	1.34889	0.177373	0.304491
T256_05735	946.15	-2.58394	0.303966	-8.50074	1.88e-17	2.55e-16
T256_03800	945.826	0.19077	0.198478	0.961166	0.336469	0.496034
T256_07960	941.784	-1.47782	0.138235	-10.6906	1.13e-26	2.17e-25
T256_04630	940.492	0.0568933	0.170764	0.333168	0.739007	0.847128
T256_02295	928.499	-1.26257	0.420419	-3.00313	0.00267219	0.00982982
T256_05965	928.377	-0.721939	0.198859	-3.63041	0.00028297	0.00133117
T256_02280	926.355	-2.03899	0.410018	-4.97292	6.6e-07	4.65e-06
T256_01870	924.917	-0.0545895	0.115237	-0.473716	0.635703	0.776412
T256_01965	922.802	-0.163492	0.115111	-1.42029	0.155522	0.275552
T256_04505	920.819	-1.77721	0.200475	-8.865	7.65e-19	1.16e-17
T256_00095	920.715	0.527399	0.189485	2.78332	0.00538057	0.017575
T256_09070	920.577	-0.239756	0.217581	-1.10192	0.270498	0.422326
T256_05815	914.586	0.376599	0.13558	2.77769	0.00547465	0.017807
T256_02150	910.495	0.740748	0.204065	3.62996	0.000283467	0.00133117
T256_07535	908.031	0.114183	0.178987	0.637942	0.523511	0.676841
T256_01860	904.938	-0.50546	0.24913	-2.0289	0.0424682	0.10048
T256_02315	898.016	0.0646443	0.249689	0.258899	0.795713	0.883382
T256_08775	897.65	0.184888	0.13286	1.3916	0.164044	0.28739
T256_06580	890.163	0.716098	0.0912801	7.84506	4.33e-15	5.44e-14
T256_05885	883.695	0.12112	0.119921	1.01	0.312497	0.467411
T256_08370	881.596	0.30734	0.189203	1.62439	0.104292	0.205264
T256_07530	880.82	0.0525411	0.13778	0.38134	0.702951	0.826529
T256_02375	880.571	0.170401	0.141632	1.20312	0.228929	0.371138
T256_07015	877.425	0.756535	0.17463	4.33222	1.48e-05	8.98e-05
T256_08035	876.242	-0.0129736	0.130623	-0.0993209	0.920883	0.954876
T256_03890	875.803	-0.44751	0.220835	-2.02645	0.0427189	0.100774
T256_05505	874.869	-0.389731	0.144297	-2.70089	0.0069154	0.0217603
T256_05750	874.279	-0.371823	0.157202	-2.36526	0.0180174	0.0485809
T256_04610	873.915	-0.380398	0.0935346	-4.06693	4.76e-05	0.000272592
T256_07820	868.668	0.0611662	0.223928	0.273151	0.784737	0.876025
T256_01460	864.269	-0.559409	0.175984	-3.17875	0.00147913	0.00593574
T256_07545	862.527	0.00132061	0.192677	0.00685401	0.994531	0.99582
T256_03925	855.32	-0.024457	0.236244	-0.103524	0.917547	0.953336
T256_07835	854.974	0.855568	0.259366	3.29869	0.000971382	0.00401279
T256_02075	850.196	-0.184938	0.193493	-0.955785	0.339181	0.49908
T256_04240	848.907	-0.0802598	0.146053	-0.549527	0.582644	0.731238
T256_05425	847.687	0.0489485	0.128323	0.381446	0.702872	0.826529
T256_04600	846.562	0.563022	0.0937483	6.00568	1.91e-09	1.71e-08
T256_03820	844.788	-0.210688	0.137208	-1.53554	0.124651	0.23429
T256_07785	843.856	-0.590021	0.140458	-4.2007	2.66e-05	0.000158729
T256_03815	843.604	-0.271993	0.117797	-2.309	0.0209438	0.055694
T256_03920	843.069	-0.283101	0.104672	-2.70465	0.00683763	0.0215595
T256_07350	842.511	0.737364	0.105079	7.01726	2.26e-12	2.39e-11
T256_02740	839.574	-0.346658	0.195669	-1.77165	0.0764524	0.160488
T256_04590	839.477	0.525263	0.0901984	5.82341	5.77e-09	4.92e-08
T256_02115	839.334	-0.217703	0.0959159	-2.26973	0.0232242	0.0603049
T256_05635	839.134	0.384081	0.255884	1.50099	0.133357	0.245282
T256_07285	831.831	0.197176	0.109797	1.79583	0.0725218	0.154546
T256_08495	827.059	-1.05537	0.137331	-7.68487	1.53e-14	1.85e-13
T256_07095	827.011	0.229521	0.100234	2.28985	0.0220301	0.0579839
T256_00065	824.277	0.115422	0.184917	0.62418	0.532509	0.684039
T256_07190	822.424	0.116841	0.125002	0.934711	0.349937	0.51238
T256_00035	820.826	0.29917	0.183029	1.63455	0.102143	0.201547
T256_02370	820.057	0.298027	0.10664	2.7947	0.00519484	0.0170766
T256_06790	819.405	0.349124	0.191531	1.82281	0.0683328	0.146631
T256_04045	818.301	-0.189097	0.122401	-1.54489	0.122372	0.231414
T256_01880	814.666	0.0340324	0.0972008	0.350125	0.726245	0.84085
T256_03930	814.562	-0.0248966	0.180672	-0.1378	0.890398	0.942295
T256_06915	814.021	1.31209	0.152866	8.58328	9.22e-18	1.27e-16
T256_02290	809.042	-1.13015	0.410791	-2.75115	0.00593857	0.0191547
T256_08155	806.884	-0.181061	0.095229	-1.90133	0.0572594	0.12638
T256_07320	805.388	-0.00390867	0.15109	-0.0258699	0.979361	0.989408
T256_07550	804.902	-0.22451	0.173659	-1.29282	0.196074	0.33008
T256_00120	800.803	-0.0625685	0.164899	-0.379434	0.704365	0.827562
T256_01750	797.88	-0.0910504	0.181622	-0.501318	0.616148	0.759735
T256_08395	797.253	-0.369383	0.191446	-1.92944	0.0536765	0.119841
T256_02090	796.171	0.263192	0.180141	1.46103	0.144006	0.259918
T256_06890	791.711	1.09471	0.146744	7.46001	8.65e-14	1.01e-12
T256_03795	789.891	-0.0951726	0.111633	-0.852546	0.393911	0.560399
T256_05240	788.242	-0.122224	0.107633	-1.13557	0.256136	0.405462
T256_07830	786.704	-0.03592	0.117688	-0.305213	0.760204	0.864698
T256_00870	786.6	-3.40637	0.189779	-17.9491	4.88e-72	1.35e-70
T256_00955	779.384	-6.7175	0.174363	-38.526	0	0
T256_06885	775.408	1.00129	0.136913	7.31339	2.6e-13	2.9e-12
T256_08175	769.686	-2.37607	0.333156	-7.13202	9.89e-13	1.08e-11
T256_08120	767.405	0.312624	0.136643	2.28789	0.0221441	0.058086
T256_07810	767.094	-0.263274	0.247276	-1.0647	0.287013	0.44092
T256_00090	766.929	0.320549	0.178592	1.79486	0.0726753	0.15466
T256_04065	762.47	-0.0311624	0.150845	-0.206586	0.836333	0.906171
T256_07715	755.968	0.355736	0.106539	3.33903	0.000840713	0.00353924
T256_04340	755.494	-0.294302	0.182872	-1.60933	0.107544	0.21059
T256_00915	751.76	-0.296529	0.16243	-1.82558	0.0679137	0.146137
T256_00860	749.104	-3.97322	0.176982	-22.4499	1.28e-111	5.09e-110
T256_06720	748.571	-1.79923	0.14129	-12.7343	3.81e-37	8.29e-36
T256_07060	744.551	-0.314701	0.211136	-1.49051	0.136089	0.249121
T256_00600	744.353	-1.10797	0.275871	-4.01626	5.91e-05	0.000333413
T256_03690	742.3	0.0517633	0.104317	0.496213	0.619744	0.762344
T256_00875	742.026	-3.36426	0.143028	-23.5218	2.44e-122	1.02e-120
T256_02270	737.793	-0.794001	0.19531	-4.06534	4.8e-05	0.000273435
T256_03985	737.633	0.591459	0.100943	5.85936	4.65e-09	4.01e-08
T256_07305	732.463	0.0134739	0.0943026	0.14288	0.886385	0.940567
T256_01150	732.412	-6.62847	0.188409	-35.1812	3.87e-271	3.32e-269
T256_07680	730.89	0.209666	0.183952	1.13979	0.254374	0.403085
T256_06935	729.377	1.33414	0.181959	7.3321	2.27e-13	2.56e-12
T256_02125	729.296	0.0260185	0.103774	0.250722	0.802029	0.887569
T256_02365	728.118	0.246839	0.137136	1.79996	0.0718662	0.153573
T256_00010	727.448	0.527275	0.142511	3.69988	0.000215701	0.00105796
T256_01565	727.38	-0.416531	0.196682	-2.11779	0.0341927	0.0836337
T256_03515	722.749	0.761845	0.278146	2.73901	0.00616241	0.0197195
T256_05400	722.583	-0.484084	0.209591	-2.30966	0.0209069	0.0556915
T256_01645	721.416	-1.2126	0.152194	-7.96748	1.62e-15	2.09e-14
T256_07540	720.578	-0.148302	0.289635	-0.512031	0.60863	0.754681
T256_04055	720.193	-0.209866	0.10713	-1.95898	0.0501147	0.113363
T256_07470	719.23	0.511891	0.145648	3.51458	0.000440445	0.00200144
T256_03250	717.538	0.52407	0.141868	3.69407	0.000220696	0.00107628
T256_08180	717.085	-2.37553	0.281438	-8.44068	3.15e-17	4.24e-16
T256_01330	712.646	-0.0184869	0.160315	-0.115316	0.908195	0.948082
T256_02320	702.869	-0.00865337	0.181848	-0.0475857	0.962046	0.978513
T256_08700	700.594	-0.757848	0.20167	-3.75787	0.000171366	0.000854067
T256_05740	698.48	-2.61382	0.282673	-9.24682	2.31e-20	3.76e-19
T256_03290	698.449	0.123413	0.143047	0.862741	0.38828	0.554429
T256_04315	698.215	0.552634	0.101947	5.42081	5.93e-08	4.72e-07
T256_00370	697.118	-0.0556264	0.182564	-0.304695	0.760598	0.864698
T256_08125	696.546	-0.0454502	0.118988	-0.381973	0.702481	0.826529
T256_03720	692.125	0.23909	0.197596	1.20999	0.226281	0.369952
T256_08240	684.712	-0.444219	0.107852	-4.11879	3.81e-05	0.000221222
T256_03240	684.663	0.146367	0.151873	0.963749	0.335172	0.494594
T256_07765	680.766	-0.200754	0.217055	-0.924899	0.355018	0.515995
T256_01335	676.631	-0.0127232	0.164096	-0.0775349	0.938198	0.9657
T256_06135	672.673	-0.077606	0.159424	-0.486791	0.626407	0.769315
T256_07825	671.934	0.102339	0.2334	0.438471	0.661045	0.797589
T256_08580	671.881	0.625908	0.203476	3.07607	0.00209746	0.00804114
T256_01805	663.896	-0.738769	0.165644	-4.45999	8.2e-06	5.15e-05
T256_04085	662.862	0.423868	0.150861	2.80966	0.00495936	0.0166208
T256_01570	660.426	-1.68098	0.18417	-9.12733	7.02e-20	1.11e-18
T256_07115	655.469	0.201001	0.170471	1.17909	0.23836	0.383233
T256_06820	650.731	0.208378	0.161466	1.29054	0.196862	0.3306
T256_03615	650.324	-0.323654	0.11115	-2.91186	0.00359281	0.0127607
T256_02260	648.602	-1.07511	0.193555	-5.55456	2.78e-08	2.25e-07
T256_05820	647.61	0.410142	0.16117	2.54479	0.0109344	0.0323015
T256_06195	646.63	-0.0982298	0.283054	-0.347036	0.728564	0.84085
T256_06925	645.955	1.37214	0.155585	8.81924	1.15e-18	1.71e-17
T256_07710	644.788	0.277336	0.160782	1.72492	0.0845423	0.172547
T256_07930	643.426	0.0388269	0.172307	0.225335	0.821718	0.899118
T256_01555	641.761	0.356197	0.116883	3.04747	0.00230774	0.00869623
T256_02755	640.988	-0.105819	0.143945	-0.735133	0.462259	0.628992
T256_07000	640.57	0.878666	0.125266	7.01438	2.31e-12	2.43e-11
T256_04255	639.995	0.00747303	0.188684	0.0396061	0.968407	0.982164
T256_04500	638.396	-0.0416696	0.167681	-0.248506	0.803743	0.888257
T256_05780	636.659	0.0529879	0.143675	0.368805	0.712273	0.833052
T256_08000	633.332	-1.36056	0.176841	-7.69368	1.43e-14	1.74e-13
T256_04295	633.233	-0.158142	0.196234	-0.805883	0.42031	0.585554
T256_06555	632.383	0.510862	0.138848	3.6793	0.000233877	0.00112919
T256_06765	630.248	0.282991	0.165498	1.70994	0.0872769	0.177425
T256_00865	629.836	-3.63309	0.136821	-26.5536	2.33e-155	1.16e-153
T256_02085	627.841	0.111399	0.223546	0.498325	0.618255	0.761119
T256_05560	626.855	0.20416	0.123759	1.64966	0.0990134	0.196123
T256_01975	625.044	-0.0432212	0.12407	-0.34836	0.72757	0.84085
T256_02810	624.761	0.352504	0.136015	2.59166	0.00955149	0.0285989
T256_04235	621.919	0.474443	0.115082	4.12264	3.75e-05	0.000218375
T256_02170	621.437	0.234836	0.118594	1.98016	0.0476857	0.109309
T256_06905	620.208	1.45208	0.164307	8.83758	9.78e-19	1.47e-17
T256_05910	618.98	-0.270756	0.0989135	-2.7373	0.00619449	0.0197737
T256_05440	618.05	0.0303485	0.120202	0.252479	0.800671	0.886765
T256_07815	616.776	-0.171262	0.157537	-1.08712	0.276982	0.430087
T256_06575	616.567	0.584297	0.236217	2.47357	0.0133772	0.038416
T256_02360	616.274	0.169563	0.137854	1.23002	0.218691	0.360211
T256_06770	615.457	0.121149	0.152905	0.792316	0.428177	0.592772
T256_02765	615.418	-0.357951	0.147767	-2.4224	0.0154184	0.0431216
T256_06375	613.962	0.0965789	0.280236	0.344635	0.730369	0.84085
T256_08215	607.737	0.237788	0.609478	0.39015	0.696425	0.823872
T256_04105	602.143	-0.0907498	0.132426	-0.685286	0.493164	0.650795
T256_04030	600.323	-0.0897706	0.228242	-0.393313	0.694088	0.821736
T256_08515	599.216	-0.012673	0.156477	-0.0809892	0.935451	0.964869
T256_00795	597.76	-0.679711	0.315562	-2.15397	0.0312426	0.0776043
T256_01885	595.265	0.180733	0.152031	1.18879	0.234523	0.378355
T256_01145	594.455	-6.05192	0.207347	-29.1874	2.8e-187	1.73e-185
T256_06760	594.112	0.30908	0.176937	1.74684	0.0806659	0.167287
T256_06525	592.726	0.482957	0.162218	2.97722	0.0029088	0.0105743
T256_04070	591.63	-0.645485	0.100832	-6.40156	1.54e-10	1.46e-09
T256_06445	590.863	-0.239808	0.1796	-1.33523	0.181801	0.31071
T256_03680	590.257	0.151626	0.150859	1.00509	0.314855	0.470456
T256_06430	585.54	-0.0955484	0.220463	-0.4334	0.664725	0.800665
T256_06950	585.171	1.36443	0.147347	9.25995	2.05e-20	3.36e-19
T256_01755	583.46	-0.0737082	0.10209	-0.721993	0.470299	0.633843
T256_05805	583.183	0.655522	0.206479	3.17476	0.00149959	0.00600225
T256_01445	579.268	-0.0930763	0.207659	-0.448216	0.653997	0.793113
T256_03025	577.856	-0.300154	0.204103	-1.4706	0.141399	0.255511
T256_03830	576.126	0.354321	0.182761	1.93872	0.052536	0.118149
T256_06715	574.167	-4.12107	0.17068	-24.145	8.43e-129	3.72e-127
T256_04325	571.928	-0.172681	0.18655	-0.925656	0.354625	0.515909
T256_01575	571.045	-0.322708	0.192558	-1.67591	0.0937565	0.18876
T256_00185	570.414	-0.253814	0.176464	-1.43833	0.150341	0.269462
T256_07660	570.125	0.168135	0.158515	1.06068	0.288833	0.441829
T256_00800	567.092	-1.27837	0.320511	-3.98855	6.65e-05	0.000366818
T256_08835	565.071	-0.118874	0.128212	-0.927166	0.35384	0.515739
T256_06985	560.649	0.998163	0.146969	6.79166	1.11e-11	1.1e-10
T256_07265	555.706	-0.0353647	0.124224	-0.284684	0.775886	0.875768
T256_04535	553.818	0.273125	0.147347	1.85362	0.063794	0.138624
T256_07355	551.995	0.90066	0.102929	8.75033	2.13e-18	3.13e-17
T256_04335	551.671	-0.289069	0.145682	-1.98425	0.047228	0.108744
T256_06330	551.31	-0.074674	0.184567	-0.404591	0.685778	0.815648
T256_03245	547.232	-0.0165553	0.136086	-0.121653	0.903174	0.946561
T256_03610	544.719	-0.202419	0.166859	-1.21311	0.225087	0.36878
T256_01350	542.323	0.836063	0.249423	3.35199	0.000802315	0.00341481
T256_04050	541.895	-0.217427	0.109056	-1.99371	0.0461833	0.106976
T256_03565	539.06	0.754369	0.18615	4.05249	5.07e-05	0.000287846
T256_04440	537.333	0.104423	0.155416	0.671893	0.501652	0.656824
T256_01380	536.499	0.36921	0.110718	3.33468	0.000853973	0.00358529
T256_01875	532.658	-0.102308	0.106052	-0.964695	0.334698	0.494367
T256_07850	527.453	0.775429	0.208748	3.71467	0.000203468	0.00100756
T256_03215	526.221	-0.567192	0.201592	-2.81356	0.00489955	0.016528
T256_01845	525.309	-0.0482756	0.162372	-0.297315	0.766226	0.869177
T256_05205	523.377	0.485029	0.120913	4.0114	6.04e-05	0.000339116
T256_01245	520.701	0.383674	0.182037	2.10767	0.0350596	0.0853026
T256_06930	520.04	1.33408	0.153118	8.7128	2.96e-18	4.32e-17
T256_01895	519.215	-0.441266	0.192971	-2.2867	0.0222132	0.0581686
T256_05580	516.639	0.524738	0.135926	3.86047	0.000113167	0.00058476
T256_01420	516.375	0.346574	0.151801	2.28309	0.0224252	0.0585253
T256_06955	516.313	1.26875	0.213462	5.9437	2.79e-09	2.47e-08
T256_06960	513.338	1.11025	0.167981	6.60939	3.86e-11	3.82e-10
T256_03230	512.429	0.10349	0.126649	0.817138	0.41385	0.57969
T256_06585	511.277	-0.243286	0.0967081	-2.51567	0.0118806	0.0345678
T256_03190	511.098	-0.115074	0.158995	-0.723755	0.469216	0.633688
T256_03205	510.145	-0.434869	0.140515	-3.09482	0.00196929	0.00758743
T256_06940	509.171	1.39208	0.204604	6.80379	1.02e-11	1.03e-10
T256_00070	508.744	0.0789429	0.218965	0.360527	0.718453	0.838376
T256_01230	507.613	-0.513947	0.223081	-2.30386	0.0212303	0.0563589
T256_06285	507.251	0.00610476	0.14102	0.0432901	0.96547	0.980705
T256_07770	506.149	-0.0512078	0.269308	-0.190146	0.849195	0.913881
T256_01745	505.884	0.0934123	0.192867	0.484334	0.628149	0.770842
T256_07295	505.179	0.129981	0.100953	1.28754	0.197906	0.331991
T256_00945	503.997	-7.6673	0.248754	-30.8228	1.3e-208	9.53e-207
T256_02305	502.109	-0.0678675	0.28225	-0.240452	0.80998	0.890545
T256_03685	500.193	-0.0279705	0.130661	-0.21407	0.830493	0.904766
T256_08770	498.733	-0.660666	0.215482	-3.06599	0.00216951	0.00825588
T256_06825	496.314	-0.0533841	0.188111	-0.28379	0.776571	0.875768
T256_07610	495.788	0.188608	0.107037	1.76209	0.0780548	0.162746
T256_03975	495.522	0.592763	0.117266	5.05486	4.31e-07	3.18e-06
T256_08445	494.837	0.251721	0.112648	2.23458	0.025445	0.0652993
T256_08460	494.473	0.251173	0.161649	1.55381	0.120229	0.227919
T256_06405	494.036	0.288227	0.103735	2.7785	0.00546104	0.0178002
T256_01730	493.858	0.602634	0.17861	3.37403	0.000740775	0.00317916
T256_06260	491.692	0.397011	0.152572	2.60212	0.00926493	0.0278514
T256_06990	490.699	1.16307	0.135043	8.61255	7.15e-18	9.95e-17
T256_00670	487.975	-0.780943	0.260182	-3.00152	0.00268634	0.00985844
T256_04675	484.062	0.730368	0.163806	4.45874	8.24e-06	5.16e-05
T256_05900	481.228	-0.158818	0.210057	-0.756072	0.449606	0.614727
T256_07105	479.164	0.692535	0.151936	4.55808	5.16e-06	3.3e-05
T256_02345	476.237	0.508295	0.25209	2.01632	0.0437662	0.102608
T256_05940	475.483	0.171412	0.313558	0.546668	0.584607	0.73147
T256_07445	475.033	0.754004	0.102123	7.38327	1.54e-13	1.78e-12
T256_05810	472.187	0.459448	0.165534	2.77555	0.00551092	0.0178873
T256_08060	472.081	-0.527297	0.120921	-4.36066	1.3e-05	7.95e-05
T256_06215	470.962	-0.0943312	0.195218	-0.483209	0.628947	0.771209
T256_02265	467.245	-0.951163	0.164936	-5.76688	8.08e-09	6.86e-08
T256_05585	466.588	0.551456	0.185612	2.97102	0.00296813	0.0107647
T256_02120	463.918	-0.182281	0.104732	-1.74045	0.0817805	0.168918
T256_00940	463.627	-8.3445	0.301633	-27.6644	1.87e-168	1.07e-166
T256_07290	461.817	0.0644187	0.145326	0.443271	0.65757	0.79682
T256_08065	460.765	0.0522134	0.162749	0.320822	0.748345	0.854541
T256_03520	460.43	0.779464	0.150619	5.17506	2.28e-07	1.74e-06
T256_08095	458.236	0.130728	0.174416	0.749517	0.453546	0.619565
T256_04100	453.671	-0.163915	0.156516	-1.04727	0.294975	0.447259
T256_04740	452.061	-0.290844	0.283013	-1.02767	0.304104	0.457488
T256_05395	449.945	-0.37649	0.218887	-1.72002	0.0854284	0.174125
T256_04080	449.08	-0.243464	0.145304	-1.67555	0.093826	0.18876
T256_06200	448.834	-0.247407	0.236247	-1.04724	0.294988	0.447259
T256_02760	446.595	-0.0676326	0.150094	-0.450602	0.652276	0.791647
T256_03980	445.582	0.637677	0.132866	4.79941	1.59e-06	1.08e-05
T256_06450	445.282	-0.156819	0.158848	-0.987223	0.323533	0.48156
T256_00410	445.096	-0.449292	0.245897	-1.82716	0.0676759	0.146032
T256_07735	439.664	0.458131	0.117013	3.91523	9.03e-05	0.000479529
T256_00285	436.364	0.34461	0.238733	1.44349	0.148881	0.267467
T256_06280	434.73	0.262487	0.113115	2.32054	0.0203116	0.0541992
T256_04355	430.92	-0.0926861	0.134406	-0.6896	0.490446	0.649305
T256_06325	429.49	0.390877	0.197733	1.97679	0.0480655	0.109692
T256_03880	427.604	0.353845	0.120111	2.94599	0.00321928	0.011621
T256_06355	424.343	0.235241	0.115481	2.03705	0.0416448	0.0988344
T256_04150	424.19	0.362068	0.183091	1.97753	0.0479822	0.109692
T256_04310	424.08	0.361651	0.168974	2.14028	0.032332	0.0797971
T256_07755	423.429	0.374582	0.147736	2.53549	0.0112291	0.0328836
T256_07260	422.806	-0.0716309	0.114716	-0.624421	0.532351	0.684039
T256_06965	422.012	1.21434	0.200812	6.04714	1.47e-09	1.34e-08
T256_01585	420.424	0.638276	0.190843	3.34451	0.000824271	0.00349862
T256_06900	419.019	0.912214	0.172479	5.28885	1.23e-07	9.56e-07
T256_04135	414.225	0.453447	0.116914	3.87847	0.000105114	0.000548651
T256_07685	413.401	-0.205169	0.194052	-1.05729	0.29038	0.443756
T256_07515	413.144	0.216482	0.233123	0.928615	0.353089	0.515129
T256_00920	412.969	-0.110587	0.152059	-0.727264	0.467064	0.632794
T256_01720	411.616	0.0012634	0.175375	0.00720394	0.994252	0.99582
T256_01530	411.054	-0.0629781	0.295728	-0.212959	0.831359	0.904766
T256_08995	409.149	-1.60155	0.250274	-6.39917	1.56e-10	1.47e-09
T256_03600	408.857	-0.0126006	0.17423	-0.0723215	0.942346	0.966749
T256_05860	408.295	-0.316593	0.16384	-1.93233	0.0533184	0.11956
T256_06265	407.272	0.275484	0.158863	1.7341	0.0829006	0.170775
T256_06895	407.237	0.934112	0.186566	5.00688	5.53e-07	4.01e-06
T256_08590	406.066	0.0206725	0.121227	0.170527	0.864596	0.925631
T256_03770	405.967	0.288172	0.100132	2.87791	0.00400317	0.0139896
T256_04025	405.878	-0.52101	0.178049	-2.92622	0.00343109	0.0122426
T256_07385	404.388	0.584497	0.279098	2.09424	0.0362388	0.0878948
T256_06780	404.228	0.0592533	0.129709	0.456817	0.647802	0.786835
T256_04555	403.973	-0.138516	0.121005	-1.14472	0.252325	0.400659
T256_03805	403.825	-0.0884582	0.246751	-0.358492	0.719975	0.839509
T256_04145	397.602	0.437234	0.184699	2.36728	0.0179194	0.0484013
T256_07675	397.326	0.148433	0.181929	0.815883	0.414567	0.580168
T256_06220	396.829	0.00284449	0.203564	0.0139735	0.988851	0.994807
T256_06725	395.47	-1.78035	0.176811	-10.0692	7.56e-24	1.37e-22
T256_01405	392.212	-0.779413	0.343944	-2.2661	0.023445	0.0606432
T256_08080	392.07	-0.127907	0.154381	-0.828517	0.407378	0.572181
T256_03790	390.642	-0.119683	0.155601	-0.769166	0.441795	0.606731
T256_02745	390.062	0.0559545	0.304399	0.18382	0.854155	0.91835
T256_07520	388.819	-0.0931805	0.133176	-0.69968	0.484127	0.644252
T256_01815	387.846	-1.27585	0.152073	-8.38974	4.87e-17	6.49e-16
T256_05325	387.14	0.171287	0.133202	1.28591	0.198473	0.332222
T256_07845	386.352	0.785581	0.262585	2.99172	0.00277414	0.0101565
T256_05630	385.607	0.490905	0.177894	2.75954	0.00578833	0.0187091
T256_08860	385.514	0.116469	0.1403	0.830147	0.406456	0.571405
T256_05725	384.284	0.547141	0.521401	1.04937	0.29401	0.447092
T256_05905	383.736	-0.606064	0.193977	-3.12441	0.00178161	0.00705793
T256_06785	383.491	0.298196	0.122878	2.42676	0.0152345	0.0428731
T256_05870	382.86	-0.530128	0.124813	-4.24738	2.16e-05	0.000130024
T256_04230	382.584	0.5493	0.161954	3.3917	0.000694601	0.00301631
T256_04290	381.797	-0.142928	0.186073	-0.768132	0.442409	0.607035
T256_05220	380.613	0.294347	0.119853	2.45589	0.0140537	0.0399135
T256_03835	380.198	0.429953	0.199737	2.1526	0.03135	0.0777461
T256_05350	379.804	-0.212158	0.132256	-1.60415	0.108681	0.212279
T256_06975	379.675	1.08292	0.164341	6.58948	4.41e-11	4.34e-10
T256_01385	379.302	-0.581743	0.260409	-2.23396	0.0254857	0.0652993
T256_02080	377.404	0.210801	0.18302	1.1518	0.249405	0.398068
T256_05465	376.984	0.540454	0.178203	3.03281	0.00242289	0.00906382
T256_05520	376.443	0.0380991	0.180618	0.210937	0.832937	0.904984
T256_03595	376.227	0.142485	0.168572	0.845245	0.397974	0.563068
T256_04075	374.334	-0.47031	0.100949	-4.65887	3.18e-06	2.08e-05
T256_03525	373.854	1.03828	0.174743	5.94177	2.82e-09	2.49e-08
T256_05260	372.174	-0.329348	0.133545	-2.46619	0.0136559	0.0389267
T256_05290	370.542	0.395859	0.107625	3.67814	0.000234941	0.00113079
T256_02310	370.503	0.0313641	0.228919	0.137009	0.891023	0.942295
T256_05745	370.236	-0.254899	0.187192	-1.3617	0.173292	0.299147
T256_00740	368.17	0.0400414	0.143894	0.27827	0.780805	0.876025
T256_06595	367.516	0.95583	0.158974	6.0125	1.83e-09	1.65e-08
T256_00055	367.004	0.0160238	0.150718	0.106316	0.915331	0.952315
T256_05110	365.307	-0.453616	0.287523	-1.57767	0.114642	0.220301
T256_00085	363.227	0.37866	0.214311	1.76687	0.0772498	0.161503
T256_03860	361.836	0.0448405	0.121004	0.37057	0.710958	0.832144
T256_07555	361.815	-0.344244	0.192463	-1.78863	0.0736744	0.155927
T256_06690	360.354	0.585474	0.680311	0.860598	0.389459	0.5556
T256_07750	359.54	0.534071	0.114681	4.657	3.21e-06	2.09e-05
T256_00195	358.854	0.269077	0.111096	2.42202	0.0154344	0.0431216
T256_01400	358.648	-0.172148	0.172553	-0.997654	0.318447	0.475363
T256_03295	358.474	0.156942	0.212274	0.73934	0.459701	0.626312
T256_08940	357.492	-0.47228	0.288884	-1.63484	0.102082	0.201547
T256_07345	357.399	0.357401	0.181268	1.97167	0.0486471	0.110855
T256_00790	356.892	-0.436144	0.187864	-2.32159	0.0202552	0.0541424
T256_03050	355.547	-1.05795	0.138992	-7.61157	2.71e-14	3.19e-13
T256_05435	354.251	-0.135437	0.199295	-0.679584	0.496768	0.653753
T256_04120	353.373	0.394664	0.13969	2.8253	0.00472371	0.0160047
T256_03665	352.813	0.0220571	0.189661	0.116298	0.907417	0.94791
T256_03645	351.911	0.350201	0.139563	2.50927	0.012098	0.0351009
T256_05785	351.616	-0.0516244	0.159612	-0.323437	0.746364	0.854172
T256_08855	349.122	0.298914	0.136151	2.19546	0.0281305	0.0712487
T256_08950	347.547	0.108671	0.183683	0.591623	0.554103	0.705762
T256_08050	346.874	-0.278008	0.208668	-1.3323	0.182762	0.312008
T256_07420	346.509	0.573968	0.171861	3.33973	0.000838611	0.00353924
T256_06145	345.25	0.165005	0.210791	0.782791	0.43375	0.598877
T256_02920	344.514	0.154253	0.219816	0.701738	0.482842	0.643622
T256_08250	344.406	-0.0953919	0.206176	-0.462672	0.6436	0.782962
T256_05555	339.527	0.23905	0.144344	1.65611	0.0976989	0.194016
T256_00655	338.962	-1.40251	0.243505	-5.75968	8.43e-09	7.11e-08
T256_06230	337.74	0.260914	0.201972	1.29183	0.196415	0.330208
T256_08160	337.135	-0.1265	0.353571	-0.357777	0.72051	0.839509
T256_04060	336.99	-0.0762728	0.108789	-0.701106	0.483237	0.643622
T256_01220	334.415	0.834731	0.255256	3.27018	0.0010748	0.00438145
T256_04360	333.56	0.0244153	0.140642	0.1736	0.86218	0.925048
T256_08500	328.917	0.744143	0.149078	4.99164	5.99e-07	4.26e-06
T256_08680	327.348	-2.2091	0.190191	-11.6152	3.45e-31	7.02e-30
T256_03630	327.173	0.140207	0.144021	0.973515	0.330297	0.489271
T256_05715	325.085	0.797545	0.298769	2.66944	0.00759776	0.0234302
T256_05255	322.362	-0.246106	0.165836	-1.48403	0.137802	0.251065
T256_07795	321.925	-0.0530712	0.226256	-0.234563	0.814548	0.89444
T256_06270	321.79	0.425631	0.172318	2.47004	0.0135099	0.0385818
T256_07580	320.458	0.5956	0.118051	5.04529	4.53e-07	3.32e-06
T256_00615	319.59	-0.987199	0.317488	-3.10941	0.00187463	0.0073621
T256_01810	319.449	-0.585542	0.169273	-3.45915	0.000541879	0.00241269
T256_01240	317.852	0.548503	0.206267	2.65919	0.00783277	0.024008
T256_00400	316.331	-0.195616	0.177539	-1.10182	0.270541	0.422326
T256_06410	315.335	-0.0828572	0.19862	-0.417164	0.676558	0.809669
T256_02030	315.292	0.550562	0.160061	3.43971	0.000582338	0.00257797
T256_06755	315.023	0.417721	0.15769	2.64901	0.00807286	0.0246493
T256_08565	312.719	0.569245	0.114941	4.95251	7.33e-07	5.12e-06
T256_01800	312.646	-0.472443	0.172959	-2.73153	0.00630411	0.0200409
T256_01990	312.224	0.480406	0.133976	3.58575	0.000336104	0.0015641
T256_01175	311.105	0.0914414	0.120475	0.759005	0.44785	0.612868
T256_03825	310.734	0.0495818	0.148753	0.333316	0.738896	0.847128
T256_05415	310.58	0.186205	0.179059	1.03991	0.298383	0.450637
T256_05355	309.727	-0.0513792	0.14874	-0.345429	0.729772	0.84085
T256_08300	309.322	0.0314433	0.156144	0.201374	0.840406	0.906723
T256_05530	308.32	-0.396707	0.125224	-3.16797	0.00153507	0.0061284
T256_09095	308.099	0.830288	0.1291	6.43136	1.26e-10	1.22e-09
T256_00590	308.056	0.0637914	0.216513	0.294631	0.768276	0.869587
T256_07310	307.142	-0.0522128	0.154463	-0.338027	0.735343	0.845316
T256_06615	305.993	0.0119406	0.185007	0.0645414	0.948539	0.970525
T256_07775	305.81	0.197193	0.187186	1.05346	0.29213	0.445269
T256_03445	305.284	0.246925	0.231961	1.06451	0.287097	0.44092
T256_09035	304.863	-0.272702	0.143885	-1.89527	0.0580561	0.127773
T256_00950	304.526	-7.6061	0.301246	-25.2488	1.17e-140	5.63e-139
T256_07155	304.148	0.22262	0.203024	1.09652	0.272851	0.424527
T256_03505	303.217	0.533898	0.17662	3.02286	0.002504	0.00927742
T256_08570	302.142	0.85821	0.152729	5.61916	1.92e-08	1.57e-07
T256_09085	301.861	0.489703	0.213442	2.29432	0.0217722	0.0575994
T256_05330	301.586	0.0347368	0.108216	0.320994	0.748215	0.854541
T256_08880	301.221	-3.32753	0.174936	-19.0214	1.13e-80	3.3e-79
T256_01205	300.977	0.730944	0.240835	3.03504	0.00240508	0.00901903
T256_08245	299.192	0.040473	0.190287	0.212695	0.831565	0.904766
T256_03055	298.387	-0.886058	0.166328	-5.32717	9.98e-08	7.78e-07
T256_05705	297.368	0.482368	0.14722	3.27652	0.00105096	0.0042956
T256_05340	296.289	-0.0657226	0.159435	-0.412222	0.680177	0.81231
T256_04215	296.275	1.07316	0.296512	3.61927	0.000295432	0.00138316
T256_04650	294.515	0.157789	0.185391	0.851113	0.394707	0.561013
T256_03625	293.349	0.044859	0.122967	0.364806	0.715256	0.835908
T256_05475	293.069	0.318527	0.133343	2.38877	0.0169047	0.046365
T256_07695	292.265	0.109014	0.135859	0.802409	0.422317	0.58729
T256_04705	291.73	0.408378	0.125541	3.25296	0.00114211	0.00461925
T256_02805	291.392	0.201843	0.160923	1.25428	0.209739	0.34769
T256_02400	290.502	-0.580254	0.295022	-1.96682	0.0492045	0.111796
T256_06800	288.662	0.0857897	0.127228	0.674301	0.50012	0.65593
T256_05470	288.482	0.306808	0.153876	1.99386	0.046167	0.106976
T256_08885	288.462	-3.83594	0.159186	-24.0973	2.67e-128	1.15e-126
T256_03740	288.444	0.243014	0.187994	1.29267	0.196125	0.33008
T256_06155	286.805	-0.274698	0.13535	-2.02954	0.0424032	0.10048
T256_05485	286.606	0.55521	0.266323	2.08472	0.0370948	0.0895491
T256_06970	285.573	1.15521	0.25237	4.57744	4.71e-06	3.02e-05
T256_03885	284.525	0.527757	0.134117	3.93506	8.32e-05	0.000443132
T256_00235	282.421	0.29179	0.157378	1.85407	0.0637285	0.138624
T256_03060	281.912	-0.907098	0.201944	-4.49184	7.06e-06	4.45e-05
T256_01780	281.351	0.0621286	0.162763	0.381711	0.702675	0.826529
T256_06435	279.593	0.248674	0.164146	1.51496	0.129783	0.240284
T256_06645	279.437	-0.34767	0.143401	-2.42447	0.0153307	0.0429873
T256_04680	277.603	0.665903	0.21497	3.09766	0.00195054	0.00755454
T256_04035	276.966	0.335336	0.291605	1.14996	0.250158	0.398859
T256_05170	276.731	-0.356821	0.195713	-1.82318	0.0682754	0.146631
T256_07255	275.396	0.458215	0.175777	2.60679	0.00913944	0.0276329
T256_08470	275.281	0.118294	0.124718	0.948488	0.342881	0.503566
T256_04210	273.971	1.88998	0.291188	6.49058	8.55e-11	8.31e-10
T256_08390	272.908	-0.98016	0.257514	-3.80623	0.000141099	0.0007171
T256_03490	272.723	-0.00881336	0.168608	-0.0522712	0.958313	0.976553
T256_03580	271.457	0.419767	0.12215	3.43647	0.000589337	0.0026015
T256_05695	271.004	-0.0763708	0.116244	-0.656986	0.51119	0.665365
T256_08195	270.576	-0.319275	0.13926	-2.29266	0.0218677	0.0577274
T256_07125	270.01	-1.01791	0.144669	-7.03614	1.98e-12	2.11e-11
T256_01960	269.749	-0.0972206	0.137255	-0.708319	0.478747	0.641513
T256_04250	269.613	-0.320387	0.185029	-1.73155	0.0833536	0.171252
T256_01550	268.88	0.303626	0.108233	2.80529	0.00502707	0.0167428
T256_03995	268.736	0.119629	0.193035	0.619723	0.53544	0.686519
T256_00585	268.688	-0.00752904	0.232651	-0.032362	0.974183	0.986274
T256_04700	268.017	0.466442	0.166533	2.8009	0.00509606	0.0168607
T256_08920	267.526	-0.0356174	0.145425	-0.244918	0.80652	0.889004
T256_03620	267.509	0.284998	0.133455	2.13555	0.0327164	0.0803607
T256_04110	267.103	0.0782241	0.138335	0.565468	0.571755	0.721112
T256_08450	266.964	0.321289	0.141081	2.27733	0.0227664	0.0592156
T256_03955	263.463	-0.10365	0.254387	-0.407449	0.683678	0.813777
T256_08505	263.152	-0.057592	0.143515	-0.401296	0.688202	0.816646
T256_03300	262.387	0.321978	0.214421	1.50161	0.133197	0.24528
T256_01950	262.019	-0.241237	0.163868	-1.47214	0.140983	0.255056
T256_03650	260.073	0.418629	0.226127	1.8513	0.0641265	0.139151
T256_04575	259.949	0.345875	0.139371	2.48168	0.0130764	0.0376922
T256_09075	258.131	0.0378535	0.171098	0.221239	0.824907	0.900693
T256_08075	258.084	-0.407325	0.151576	-2.68726	0.00720411	0.0224322
T256_04300	257.535	0.225776	0.157421	1.43422	0.151509	0.271242
T256_03150	257.417	0.219621	0.130669	1.68073	0.0928146	0.187449
T256_08555	256.287	-0.62015	0.272149	-2.27871	0.0226842	0.0591013
T256_07705	256.128	0.839113	0.296089	2.83399	0.00459708	0.0156443
T256_05315	255.742	0.616749	0.169107	3.6471	0.000265215	0.00125693
T256_08465	251.699	0.111582	0.153248	0.728115	0.466543	0.632794
T256_03530	250.157	0.962836	0.190791	5.04654	4.5e-07	3.31e-06
T256_04185	250.065	1.66505	0.289322	5.755	8.66e-09	7.28e-08
T256_05525	249.672	0.122659	0.151209	0.81119	0.417257	0.582877
T256_02785	249.466	-0.136439	0.200702	-0.679807	0.496626	0.653753
T256_04305	249.198	0.282161	0.226136	1.24775	0.212123	0.350888
T256_03750	248.895	0.240166	0.145413	1.65161	0.0986133	0.195581
T256_02945	246.568	-0.0991464	0.147266	-0.673246	0.500791	0.656253
T256_04225	246.534	1.3562	0.287512	4.71702	2.39e-06	1.59e-05
T256_07325	246.187	0.00652131	0.14647	0.0445233	0.964487	0.980351
T256_07870	245.777	0.117001	0.191125	0.612171	0.540425	0.691189
T256_08745	245.62	-2.75966	0.27242	-10.1301	4.06e-24	7.47e-23
T256_02130	243.615	0.00841473	0.201235	0.0418154	0.966646	0.981254
T256_01450	243.444	0.270484	0.257002	1.05246	0.292589	0.445369
T256_07655	243.346	0.409451	0.297833	1.37477	0.169203	0.293994
T256_00650	242.35	-1.31763	0.164628	-8.00372	1.21e-15	1.57e-14
T256_03045	241.301	-1.29615	0.138332	-9.36983	7.27e-21	1.22e-19
T256_04580	240.982	0.47109	0.126859	3.71349	0.000204423	0.00100905
T256_05460	240.859	-0.640472	0.225107	-2.84519	0.00443855	0.015239
T256_06380	239.869	-0.193886	0.116263	-1.66764	0.0953866	0.190897
T256_08185	239.395	-0.391061	0.193043	-2.02577	0.0427881	0.100774
T256_03220	238.279	0.0830955	0.180621	0.460054	0.645478	0.784628
T256_01370	238.264	-0.0860972	0.205087	-0.419807	0.674626	0.809237
T256_06565	236.753	0.548559	0.285998	1.91805	0.0551046	0.122499
T256_03765	236.313	0.327859	0.151997	2.15701	0.0310046	0.0772614
T256_07100	236.228	0.547572	0.126667	4.32291	1.54e-05	9.33e-05
T256_04620	235.756	0.568018	0.282419	2.01126	0.0442978	0.10354
T256_07465	235.575	0.365487	0.186182	1.96306	0.0496389	0.112617
T256_01260	234.066	0.858618	0.214553	4.00189	6.28e-05	0.000350494
T256_01615	232.952	0.379383	0.18608	2.03882	0.0414683	0.0987188
T256_01915	232.873	0.024142	0.152475	0.158335	0.874193	0.931468
T256_07270	232.67	0.0617837	0.176873	0.34931	0.726856	0.84085
T256_07315	232.472	0.100361	0.155967	0.643479	0.519914	0.674162
T256_05335	232.077	-0.0464782	0.139562	-0.333029	0.739113	0.847128
T256_06610	231.6	0.445539	0.182385	2.44285	0.0145718	0.0412403
T256_04195	230.095	1.61538	0.313298	5.15606	2.52e-07	1.91e-06
T256_06945	228.176	1.28655	0.216955	5.93003	3.03e-09	2.66e-08
T256_04420	227.884	0.280774	0.424506	0.661413	0.508348	0.664337
T256_03840	227.554	0.608569	0.249294	2.44117	0.0146396	0.0413496
T256_01935	226.924	0.36256	0.167055	2.17031	0.0299836	0.0753247
T256_06305	226.807	0.323493	0.167498	1.93133	0.0534422	0.119664
T256_03675	226.797	-0.089582	0.143673	-0.623513	0.532948	0.684039
T256_00225	226.763	0.792946	0.259208	3.05911	0.00221997	0.00840651
T256_02795	225.954	-0.115321	0.224343	-0.514038	0.607226	0.754151
T256_01760	225.268	-0.147379	0.134227	-1.09798	0.272214	0.423963
T256_00980	224.204	0.00145032	0.137555	0.0105435	0.991588	0.994807
T256_07425	224.099	0.30197	0.180572	1.67229	0.0944664	0.1893
T256_05310	223.965	0.6699	0.169687	3.94787	7.89e-05	0.000425958
T256_03035	223.541	-0.416338	0.200147	-2.08016	0.0375105	0.0904113
T256_04625	222.274	0.0822732	0.261293	0.31487	0.75286	0.857795
T256_05480	222.149	0.150683	0.228246	0.66018	0.509139	0.664337
T256_03845	222.016	0.737815	0.217091	3.39864	0.000677208	0.00295561
T256_03990	221.939	-0.271457	0.141649	-1.91641	0.0553136	0.12261
T256_04020	221.901	0.405293	0.15762	2.57133	0.010131	0.0301588
T256_00970	221.351	0.00179493	0.230216	0.00779674	0.993779	0.99582
T256_05955	221.302	-0.502878	0.174918	-2.87494	0.004041	0.0140616
T256_04605	220.58	-0.279653	0.160243	-1.74518	0.0809544	0.16747
T256_03910	219.626	0.652956	0.169479	3.85273	0.00011681	0.000597589
T256_08105	218.721	0.0597131	0.153498	0.389015	0.697265	0.824234
T256_03065	217.718	-0.229536	0.148903	-1.54151	0.123193	0.232113
T256_04125	217.167	0.549866	0.147848	3.71914	0.000199903	0.000993087
T256_06815	217.014	0.164533	0.188473	0.872983	0.382673	0.54845
T256_04565	216.953	0.296992	0.154917	1.91709	0.0552259	0.122592
T256_00885	215.799	-0.446972	0.166157	-2.69006	0.00714386	0.0223879
T256_07400	215.763	0.530486	0.135996	3.90074	9.59e-05	0.000507412
T256_08410	215.666	0.0836937	0.199937	0.418602	0.675507	0.809665
T256_07380	215.528	0.335434	0.240647	1.39389	0.163352	0.28739
T256_06385	215.525	-0.2067	0.164958	-1.25305	0.210187	0.348058
T256_01790	215.268	-0.245869	0.152034	-1.6172	0.105836	0.207508
T256_03755	214.682	0.574594	0.14897	3.85711	0.000114736	0.000588927
T256_09090	214.527	0.610108	0.385172	1.58399	0.113196	0.21875
T256_03590	213.942	-0.0699407	0.180349	-0.387808	0.698158	0.824605
T256_04595	213.894	0.532252	0.151042	3.52387	0.000425292	0.00194401
T256_08255	213.369	0.0248936	0.18381	0.135431	0.892271	0.942295
T256_00845	213.26	-0.708113	0.263409	-2.68827	0.00718235	0.0224176
T256_05915	213.151	0.0781021	0.126939	0.615272	0.538375	0.689709
T256_07635	211.926	0.0520659	0.190077	0.27392	0.784146	0.876025
T256_06350	211.506	0.34589	0.13456	2.57053	0.0101543	0.0301699
T256_05825	211.491	0.388585	0.162775	2.38725	0.016975	0.046365
T256_06320	210.326	0.0828942	0.2208	0.375426	0.707344	0.8298
T256_03020	209.972	0.517623	0.188963	2.73928	0.00615744	0.0197195
T256_05320	209.341	0.464666	0.150113	3.09544	0.00196521	0.00758743
T256_07980	209.28	-0.262278	0.178084	-1.47277	0.140812	0.255046
T256_03425	209.258	-0.0211588	0.156251	-0.135415	0.892284	0.942295
T256_06190	207.572	0.0181283	0.224069	0.0809051	0.935517	0.964869
T256_05280	207.292	-0.0982715	0.15308	-0.641964	0.520897	0.674193
T256_07745	206.546	0.333986	0.128042	2.6084	0.00909667	0.0275576
T256_05235	205.908	0.0311954	0.191797	0.162648	0.870796	0.928488
T256_00785	204.214	-0.150144	0.195059	-0.769736	0.441456	0.606731
T256_00170	204.064	-0.0715518	0.172569	-0.414627	0.678415	0.811263
T256_07630	204.019	0.173177	0.158608	1.09185	0.274898	0.427281
T256_06920	202.637	1.28091	0.176918	7.24013	4.48e-13	4.95e-12
T256_01180	201.654	0.672746	0.169187	3.97635	7e-05	0.000383411
T256_08435	200.703	0.567916	0.188824	3.00764	0.00263282	0.00970813
T256_00260	200.548	0.217756	0.12592	1.72932	0.083752	0.171614
T256_05795	199.781	0.211345	0.197094	1.0723	0.283585	0.438577
T256_03870	199.446	0.413415	0.152822	2.7052	0.00682641	0.0215595
T256_05175	197.856	-0.0996993	0.209288	-0.476373	0.633809	0.774711
T256_06395	197.633	0.156006	0.164992	0.945541	0.344383	0.505288
T256_09100	196.983	0.597793	0.157142	3.80415	0.000142293	0.000720798
T256_08365	196.282	0.159702	0.18781	0.850338	0.395137	0.56111
T256_01945	193.993	0.115398	0.163597	0.70538	0.480574	0.642719
T256_03165	193.964	0.0985168	0.193047	0.510324	0.609824	0.755184
T256_09030	192.993	0.0924199	0.19871	0.465098	0.641861	0.781462
T256_00110	191.818	-3.55605	0.240369	-14.7941	1.6e-49	4.12e-48
T256_04160	191.781	-0.0339363	0.222395	-0.152595	0.878718	0.935644
T256_05650	191.614	0.380821	0.189266	2.01209	0.0442105	0.103493
T256_05565	190.558	0.0998804	0.139123	0.71793	0.472801	0.635001
T256_04540	188.046	0.415491	0.168583	2.46461	0.0137164	0.0390272
T256_05865	187.533	-0.346032	0.182986	-1.89103	0.0586202	0.128466
T256_06795	186.712	0.253732	0.167589	1.51401	0.130023	0.240293
T256_04685	186.125	0.888571	0.203353	4.3696	1.24e-05	7.66e-05
T256_01620	186.103	0.0511141	0.239268	0.213627	0.830838	0.904766
T256_02230	184.963	0.527411	0.349741	1.508	0.131553	0.242831
T256_08755	184.903	-0.928094	0.162328	-5.7174	1.08e-08	8.98e-08
T256_04220	184.732	1.46314	0.287911	5.08191	3.74e-07	2.79e-06
T256_04655	184.497	0.662921	0.232552	2.85064	0.00436319	0.0150808
T256_07920	184.43	0.342904	0.191659	1.78914	0.0735929	0.155927
T256_01920	183.626	0.182396	0.161639	1.12841	0.259145	0.408967
T256_06485	181.399	-0.0167043	0.272897	-0.0612109	0.951191	0.971951
T256_05890	180.063	-0.0201024	0.198757	-0.101141	0.919439	0.954659
T256_07875	179.564	0.374208	0.177071	2.11332	0.0345735	0.0842625
T256_03905	179.41	0.140244	0.16176	0.866987	0.385949	0.551611
T256_05610	178.475	0.137968	0.152836	0.902719	0.366675	0.52815
T256_00125	178.128	-0.106636	0.209354	-0.509358	0.610501	0.755184
T256_07165	177.132	-0.25776	0.244239	-1.05536	0.291262	0.444664
T256_03540	176.993	-0.0415902	0.190406	-0.218429	0.827095	0.902445
T256_03560	176.554	-0.173206	0.124093	-1.39578	0.162782	0.287098
T256_06310	175.534	0.0727809	0.219234	0.331978	0.739906	0.847409
T256_04175	175.356	2.00929	0.360206	5.57816	2.43e-08	1.98e-07
T256_05570	175.267	0.127541	0.136527	0.934184	0.350209	0.51238
T256_01355	174.323	0.84823	0.202318	4.19255	2.76e-05	0.000163909
T256_08485	173.908	0.335184	0.181799	1.8437	0.0652262	0.141141
T256_05920	173.85	0.239036	0.155407	1.53812	0.124019	0.233385
T256_00230	173.286	1.1574	0.227796	5.08085	3.76e-07	2.79e-06
T256_06680	172.787	0.00239278	0.137238	0.0174352	0.986089	0.99316
T256_05605	172.741	0.554464	0.143427	3.86584	0.000110707	0.000573966
T256_06275	172.037	0.313036	0.201191	1.55591	0.119729	0.22725
T256_08710	171.768	-2.10133	0.283251	-7.41861	1.18e-13	1.37e-12
T256_03475	171.658	-0.41357	0.158938	-2.60209	0.00926578	0.0278514
T256_05265	171.36	0.0628837	0.180026	0.349303	0.726862	0.84085
T256_00420	170.972	-0.385059	0.231175	-1.66566	0.0957806	0.191437
T256_05775	170.791	0.0829753	0.148163	0.560027	0.575461	0.724013
T256_04090	168.715	-0.0933757	0.221091	-0.422341	0.672776	0.808273
T256_07040	168.354	0.270072	0.153384	1.76075	0.07828	0.162995
T256_04690	168.345	0.650475	0.209994	3.0976	0.00195098	0.00755454
T256_01900	167.689	-0.352915	0.247542	-1.42568	0.153962	0.274045
T256_01970	167.363	0.247773	0.15524	1.59607	0.110474	0.215236
T256_02275	166.753	-1.71664	0.533682	-3.21659	0.00129724	0.00521938
T256_00200	166.634	0.145471	0.144036	1.00996	0.312515	0.467411
T256_04260	165.099	0.281392	0.178046	1.58045	0.114004	0.219896
T256_06150	164.972	0.627019	0.158742	3.94991	7.82e-05	0.000423818
T256_03420	163.979	-0.374853	0.209388	-1.79023	0.0734165	0.155808
T256_04510	162.58	-0.932643	0.254021	-3.67151	0.000241118	0.00115333
T256_03670	162.528	0.182495	0.171019	1.0671	0.285925	0.440541
T256_05215	161.947	0.720799	0.210469	3.42473	0.000615408	0.00270115
T256_01295	161.733	0.265364	0.204379	1.29839	0.194152	0.327473
T256_07300	160.007	0.259679	0.172597	1.50454	0.132443	0.244181
T256_01525	159.79	0.545803	0.180475	3.02426	0.00249242	0.00925671
T256_03070	159.731	0.0135302	0.152761	0.0885707	0.929423	0.96115
T256_08760	158.172	-0.591125	0.175289	-3.37228	0.000745479	0.00319048
T256_01850	156.85	0.538662	0.173867	3.09813	0.00194746	0.00755454
T256_08110	156.002	0.053901	0.202074	0.266739	0.78967	0.878991
T256_07975	155.926	-0.253474	0.164309	-1.54266	0.122913	0.231869
T256_02750	155.904	0.138107	0.171108	0.807131	0.419591	0.58508
T256_00780	154.892	-0.308715	0.247959	-1.24503	0.213122	0.351413
T256_08430	154.886	0.471936	0.165714	2.84789	0.00440103	0.0151684
T256_09105	154.783	0.751734	0.256439	2.93143	0.00337404	0.0120669
T256_01130	154.059	-0.278226	0.274731	-1.01272	0.311195	0.466792
T256_01925	153.795	1.16141	0.147339	7.88256	3.21e-15	4.06e-14
T256_08850	152.564	0.0108448	0.144862	0.074863	0.940324	0.96579
T256_07900	152.342	1.09644	0.273838	4.00398	6.23e-05	0.000348669
T256_02800	152.327	0.26311	0.165814	1.58678	0.112562	0.21875
T256_09065	152.23	0.257013	0.202808	1.26727	0.205057	0.341026
T256_04525	151.917	0.485346	0.259709	1.8688	0.0616501	0.134533
T256_08820	151.884	-0.133161	0.25092	-0.530689	0.595634	0.743941
T256_06050	151.486	0.676738	0.176714	3.82958	0.000128364	0.000654528
T256_05495	151.032	0.0298243	0.16897	0.176506	0.859897	0.923239
T256_01415	150.53	0.323376	0.212276	1.52337	0.127666	0.238794
T256_07860	149.784	-0.174765	0.218689	-0.799151	0.424203	0.588451
T256_03760	149.582	0.233124	0.190884	1.22129	0.221977	0.364845
T256_02025	149.321	0.297111	0.171275	1.7347	0.0827933	0.170775
T256_08605	148.496	-0.122094	0.2005	-0.608949	0.542558	0.692771
T256_07275	147.665	-0.0643396	0.173181	-0.371517	0.710253	0.831949
T256_06855	147.162	0.67584	0.173563	3.89392	9.86e-05	0.000518353
T256_05120	146.878	-0.291129	0.269473	-1.08036	0.279981	0.433438
T256_03710	146.792	-1.89402	0.272346	-6.95448	3.54e-12	3.67e-11
T256_07450	146.178	0.446015	0.197121	2.26264	0.0236578	0.0609189
T256_01940	144.199	0.341867	0.172502	1.98181	0.0475005	0.109046
T256_08825	143.612	-0.103115	0.1799	-0.57318	0.566523	0.716853
T256_07460	142.904	-0.0533744	0.198126	-0.269396	0.787625	0.87798
T256_07410	142.715	0.519235	0.141292	3.67491	0.000237936	0.00114165
T256_04520	141.926	0.685302	0.137719	4.97609	6.49e-07	4.6e-06
T256_01395	141.688	-0.188941	0.177411	-1.06499	0.28688	0.44092
T256_03865	141.262	0.296067	0.144443	2.04971	0.0403924	0.0966041
T256_03285	140.887	-0.422307	0.147564	-2.86185	0.00421173	0.01459
T256_01595	139.629	-0.0161732	0.232273	-0.0696302	0.944488	0.968304
T256_02060	138.94	0.240687	0.161708	1.48841	0.136643	0.249839
T256_06460	138.79	-0.0210797	0.175303	-0.120247	0.904287	0.946561
T256_00840	138.303	-1.09812	0.173589	-6.326	2.52e-10	2.34e-09
T256_04745	137.78	-0.464748	0.260287	-1.78552	0.0741768	0.156562
T256_01610	137.554	0.529867	0.174944	3.02878	0.00245544	0.00916341
T256_08550	137.543	0.46678	0.195984	2.38173	0.0172316	0.0469539
T256_06065	137.247	0.676699	0.162874	4.15473	3.26e-05	0.000192044
T256_08990	136.373	-1.7188	0.22484	-7.64458	2.1e-14	2.49e-13
T256_07440	136.137	0.13557	0.209413	0.647384	0.517383	0.671729
T256_02000	135.836	1.07065	0.188293	5.68609	1.3e-08	1.07e-07
T256_08440	135.314	0.293136	0.196615	1.49091	0.135985	0.249121
T256_08115	135.052	0.54312	0.185886	2.92179	0.00348031	0.0123896
T256_06060	134.544	0.560309	0.208242	2.69066	0.00713102	0.0223879
T256_01705	134.35	0.187059	0.195564	0.956508	0.338816	0.499018
T256_01475	133.859	-0.314098	0.225444	-1.39324	0.163546	0.28739
T256_01680	132.62	-0.0348667	0.151622	-0.229958	0.818125	0.896456
T256_04515	132.118	0.972097	0.172724	5.62803	1.82e-08	1.5e-07
T256_00610	132.01	-0.949238	0.267034	-3.55475	0.000378346	0.00175378
T256_02820	131.91	-2.30668	0.269519	-8.5585	1.14e-17	1.56e-16
T256_05685	131.88	0.483048	0.18164	2.65937	0.00782858	0.024008
T256_07145	131.87	0.450638	0.198858	2.26613	0.0234436	0.0606432
T256_07805	130.898	-0.10335	0.188421	-0.548505	0.583345	0.731238
T256_08145	130.559	0.676728	0.370591	1.82608	0.0678384	0.146137
T256_03895	130.216	-0.254893	0.188224	-1.3542	0.175672	0.301906
T256_03735	130.072	0.241392	0.183888	1.31271	0.18928	0.321007
T256_06860	130.026	0.590555	0.193688	3.04899	0.00229608	0.00867348
T256_01215	128.395	1.17372	0.198919	5.9005	3.62e-09	3.15e-08
T256_03555	128.209	-0.247647	0.204374	-1.21173	0.225615	0.369253
T256_04010	128.106	0.0519655	0.228288	0.227631	0.819933	0.8978
T256_05345	127.964	-0.154587	0.186178	-0.830316	0.40636	0.571405
T256_05285	127.114	0.62578	0.158881	3.93867	8.19e-05	0.000441073
T256_00715	126.623	-0.40021	0.181545	-2.20447	0.0274911	0.0698582
T256_08750	126.503	-2.62623	0.28549	-9.19902	3.61e-20	5.75e-19
T256_05245	125.761	0.988584	0.19882	4.97226	6.62e-07	4.65e-06
T256_08260	125.557	-0.0497827	0.191598	-0.259829	0.794996	0.883382
T256_05490	125.075	0.301543	0.24204	1.24584	0.212824	0.351296
T256_06600	124.504	0.630188	0.190464	3.30871	0.000937276	0.00389272
T256_07195	124.149	-0.675958	0.266994	-2.53173	0.01135	0.0331488
T256_03640	123.702	0.319708	0.204048	1.56683	0.117155	0.223186
T256_03535	123.403	1.08262	0.220647	4.90657	9.27e-07	6.45e-06
T256_04190	122.608	1.91395	0.298031	6.42199	1.35e-10	1.29e-09
T256_03225	121.909	-0.198444	0.246697	-0.804405	0.421163	0.586214
T256_02155	120.916	0.693442	0.212836	3.2581	0.00112162	0.00454829
T256_01640	120.743	-0.189325	0.178324	-1.06169	0.288376	0.441829
T256_07640	120.723	0.0494631	0.28688	0.172417	0.86311	0.925402
T256_03005	120.256	-0.34349	0.187186	-1.83502	0.0665032	0.143703
T256_06045	120.052	0.858592	0.158567	5.41471	6.14e-08	4.86e-07
T256_03745	119.79	0.296024	0.171139	1.72974	0.0836775	0.171614
T256_00255	119.78	-0.304542	0.17352	-1.75508	0.079245	0.164783
T256_01955	119.008	-0.306873	0.164536	-1.86509	0.0621693	0.135475
T256_01710	118.916	0.156781	0.205742	0.762025	0.446045	0.610939
T256_05130	118.754	0.20474	0.346615	0.590683	0.554733	0.705968
T256_07280	118.32	-0.13295	0.15648	-0.84963	0.395531	0.561153
T256_04530	118	0.273587	0.183011	1.49492	0.134935	0.247594
T256_04205	117.708	1.55581	0.319176	4.87447	1.09e-06	7.52e-06
T256_03450	116.748	0.220696	0.169848	1.29937	0.193815	0.327262
T256_04495	116.683	-0.382271	0.189276	-2.01965	0.04342	0.101951
T256_01325	116.479	0.55422	0.161507	3.43156	0.000600118	0.00264155
T256_00240	115.858	0.064243	0.210503	0.305188	0.760223	0.864698
T256_05670	114.908	0.897987	0.179716	4.9967	5.83e-07	4.17e-06
T256_02830	114.873	0.052502	0.191293	0.274458	0.783732	0.876025
T256_08830	114.837	0.0218486	0.193969	0.11264	0.910316	0.949655
T256_05165	114.758	0.241631	0.225669	1.07073	0.28429	0.439228
T256_05655	113.694	0.391587	0.234029	1.67324	0.0942797	0.189172
T256_06300	113.43	-0.130098	0.180841	-0.719405	0.471891	0.634528
T256_07150	113.203	0.321668	0.176557	1.8219	0.0684709	0.146723
T256_00390	112.941	-0.346751	0.234973	-1.47571	0.140023	0.254213
T256_03260	112.852	0.562455	0.201044	2.79767	0.00514719	0.0169923
T256_04005	112.77	0.243648	0.175093	1.39153	0.164063	0.28739
T256_04715	112.71	0.363963	0.161235	2.25734	0.0239868	0.0616633
T256_02405	112.668	-0.507687	0.424312	-1.19649	0.231504	0.374919
T256_03875	112.346	0.496823	0.186329	2.66638	0.00766733	0.0235976
T256_02770	111.277	-0.157823	0.203055	-0.777241	0.437017	0.601774
T256_06365	111.116	0.175818	0.168922	1.04082	0.297957	0.450434
T256_03485	110.057	-0.111474	0.196346	-0.567744	0.570209	0.719749
T256_03155	109.892	0.438299	0.181527	2.41451	0.0157563	0.0436818
T256_03255	108.768	0.696413	0.175849	3.96028	7.49e-05	0.000407258
T256_07335	108.487	0.0299254	0.251	0.119225	0.905097	0.946767
T256_04040	108.439	-0.179181	0.174847	-1.02479	0.305461	0.458637
T256_07880	108.257	0.535883	0.189584	2.82662	0.00470416	0.0159735
T256_06870	108.202	0.686042	0.241859	2.83654	0.0045605	0.015562
T256_08800	108.068	-0.369104	0.193045	-1.91201	0.0558751	0.123678
T256_07935	108.037	-0.227975	0.292162	-0.780303	0.435212	0.600156
T256_01235	107.935	0.434184	0.18942	2.29218	0.0218953	0.0577274
T256_07110	107.809	-0.175193	0.191119	-0.916673	0.359314	0.520281
T256_07245	107.779	-0.885778	0.180851	-4.89782	9.69e-07	6.71e-06
T256_03900	107.337	-0.211174	0.179103	-1.17906	0.238373	0.383233
T256_05790	106.705	0.157128	0.190915	0.823023	0.410495	0.576035
T256_02840	106.583	-0.828639	0.202678	-4.08846	4.34e-05	0.000250344
T256_08480	106.331	0.285687	0.258812	1.10384	0.269664	0.422118
T256_07915	105.484	0.670595	0.204209	3.28386	0.00102395	0.00420746
T256_02875	105.125	-0.0706552	0.257142	-0.274771	0.783492	0.876025
T256_04490	104.996	-0.94869	0.206256	-4.59957	4.23e-06	2.74e-05
T256_05850	104.472	-0.0884715	0.167281	-0.528879	0.596889	0.744906
T256_03470	104.12	-0.259714	0.226212	-1.1481	0.250927	0.399672
T256_08135	103.578	1.22253	0.331626	3.68647	0.00022739	0.00110131
T256_06670	103.321	1.27712	0.194289	6.57331	4.92e-11	4.81e-10
T256_08845	103.152	0.197008	0.167864	1.17361	0.24055	0.38601
T256_08705	102.95	-2.05114	0.289861	-7.07629	1.48e-12	1.59e-11
T256_09005	102.511	-0.0443143	0.209827	-0.211194	0.832736	0.904984
T256_04545	102.004	0.455042	0.174834	2.6027	0.00924917	0.0278514
T256_03550	100.61	-0.398067	0.178479	-2.23033	0.0257253	0.0656952
T256_06055	100.459	0.426196	0.196559	2.16828	0.0301373	0.0754327
T256_08715	100.139	-5.10737	0.351978	-14.5105	1.04e-47	2.59e-46
T256_06775	99.8596	0.407043	0.214371	1.89878	0.057593	0.126935
T256_03145	99.4942	0.657882	0.180882	3.63707	0.000275753	0.00130287
T256_00965	98.9919	-0.0748758	0.182761	-0.409692	0.682032	0.813698
T256_05250	98.2213	0.853741	0.232993	3.66423	0.000248082	0.00118298
T256_08595	96.8785	0.302694	0.173456	1.74508	0.0809708	0.16747
T256_06560	96.5221	0.532543	0.189617	2.80852	0.00497694	0.0166437
T256_00905	95.9368	-1.38488	0.28452	-4.86743	1.13e-06	7.76e-06
T256_08190	95.932	-0.124594	0.199158	-0.625604	0.531575	0.684039
T256_02485	95.8015	-0.77966	0.306896	-2.54047	0.0110703	0.0325782
T256_00665	94.5611	-0.948181	0.363479	-2.60863	0.00909066	0.0275576
T256_02055	94.3624	0.447472	0.194857	2.29641	0.0216523	0.0573805
T256_07180	94.3274	-0.25549	0.211435	-1.20836	0.226909	0.370585
T256_05270	94.2678	-0.129514	0.164402	-0.787793	0.430818	0.595361
T256_03430	94.1039	0.158469	0.167709	0.944904	0.344708	0.505288
T256_05420	94.0085	-0.0746305	0.170168	-0.438569	0.660974	0.797589
T256_00265	93.9461	0.206131	0.162634	1.26745	0.204995	0.341026
T256_06695	93.9127	0.883838	0.673186	1.31292	0.18921	0.321007
T256_04170	93.6982	1.95474	0.372187	5.25203	1.5e-07	1.16e-06
T256_08785	93.5321	-0.603549	0.173515	-3.47838	0.000504462	0.00225259
T256_06865	93.2873	0.620496	0.232293	2.67118	0.00755847	0.0233823
T256_07840	92.9888	0.921721	0.234162	3.93625	8.28e-05	0.000442465
T256_06480	92.1194	-0.157891	0.229361	-0.688398	0.491202	0.649749
T256_07865	92.028	-0.173475	0.307302	-0.564511	0.572407	0.721344
T256_06160	91.3175	-1.96197	0.200584	-9.78128	1.35e-22	2.38e-21
T256_07650	91.2576	0.419693	0.173854	2.41405	0.0157763	0.0436818
T256_02020	91.1637	0.666782	0.280783	2.37473	0.017562	0.0476022
T256_07700	90.3698	-0.0140927	0.213396	-0.06604	0.947346	0.969947
T256_08930	89.8083	-0.0476472	0.279482	-0.170484	0.864629	0.925631
T256_02005	89.5794	-0.720102	0.250209	-2.878	0.00400204	0.0139896
T256_07160	89.5571	-0.482766	0.271079	-1.78091	0.0749279	0.15793
T256_04710	89.1366	0.31517	0.175774	1.79304	0.072967	0.155067
T256_07510	88.4125	0.350786	0.313687	1.11827	0.263453	0.413233
T256_05855	88.3739	-0.0259831	0.215806	-0.1204	0.904166	0.946561
T256_09060	88.3266	0.281877	0.244165	1.15446	0.248314	0.396737
T256_08285	88.0885	-0.495334	0.176617	-2.80457	0.00503835	0.0167428
T256_01480	88.0137	-0.294719	0.35049	-0.840877	0.400417	0.564931
T256_00890	87.8831	-1.89101	0.302341	-6.25455	3.99e-10	3.67e-09
T256_05515	87.0421	-0.199614	0.203025	-0.983201	0.325508	0.483568
T256_08295	86.6144	-0.107489	0.204571	-0.525436	0.59928	0.746684
T256_09010	86.3975	0.220972	0.197549	1.11857	0.263324	0.413233
T256_00365	85.9053	0.143504	0.223129	0.643145	0.52013	0.674162
T256_04765	85.5288	0.305202	0.195765	1.55902	0.118991	0.226126
T256_01605	85.2621	0.594781	0.204841	2.90362	0.00368873	0.0130414
T256_03270	85.2153	-0.145415	0.232596	-0.625183	0.531851	0.684039
T256_06685	85.0573	-0.097061	0.192482	-0.504261	0.614078	0.758535
T256_06040	84.8275	0.452021	0.174369	2.59232	0.00953298	0.0285989
T256_02995	84.7839	-0.492268	0.252073	-1.95287	0.0508344	0.114656
T256_01465	84.5281	-1.02496	0.184937	-5.5422	2.99e-08	2.4e-07
T256_05230	84.2697	0.0655234	0.184923	0.354328	0.723093	0.840616
T256_01170	84.191	-2.62729	0.24608	-10.6766	1.31e-26	2.5e-25
T256_06360	84.1082	0.228882	0.203985	1.12206	0.261838	0.411955
T256_04785	83.756	-0.389221	0.239905	-1.62239	0.104719	0.205601
T256_05930	83.5882	-0.261167	0.16738	-1.56033	0.118682	0.225818
T256_01635	83.551	0.146926	0.203809	0.720898	0.470972	0.633843
T256_05925	82.8101	0.072394	0.208411	0.347362	0.72832	0.84085
T256_08130	82.767	1.2302	0.312433	3.9375	8.23e-05	0.000441693
T256_08455	82.725	0.166305	0.355223	0.468171	0.639662	0.779399
T256_05275	82.6432	0.323476	0.20618	1.5689	0.11667	0.222813
T256_03000	82.5259	-0.261883	0.191743	-1.3658	0.172002	0.297584
T256_01590	82.1022	0.327631	0.197327	1.66035	0.096845	0.193315
T256_01765	82.0877	0.0139329	0.182118	0.0765045	0.939018	0.96579
T256_01905	81.9964	0.3789	0.192534	1.96796	0.0490726	0.11166
T256_07615	81.8715	-0.128225	0.182088	-0.704195	0.481312	0.642719
T256_01435	81.651	0.491464	0.247054	1.9893	0.0466683	0.107777
T256_00935	81.4517	-0.164268	0.195408	-0.840639	0.40055	0.564931
T256_08400	81.1081	-0.0822558	0.186855	-0.440211	0.659784	0.797589
T256_06130	80.1791	-0.574312	0.235943	-2.43411	0.0149285	0.0420887
T256_05200	80.0566	0.0534233	0.230184	0.232089	0.816469	0.895276
T256_01390	80.0248	-0.244979	0.209394	-1.16994	0.242025	0.387892
T256_05675	79.8355	0.662808	0.179432	3.69391	0.000220828	0.00107628
T256_08915	79.0218	-0.655422	0.274577	-2.38702	0.0169855	0.046365
T256_04180	78.7	1.73555	0.386247	4.49335	7.01e-06	4.44e-05
T256_03495	78.0371	-0.207617	0.247082	-0.840276	0.400753	0.564931
T256_04115	78.0267	0.469482	0.213056	2.20357	0.0275547	0.0699049
T256_09020	77.9386	-0.533444	0.39764	-1.34152	0.17975	0.307887
T256_01535	77.8717	0.698572	0.233714	2.98901	0.00279887	0.0102228
T256_07340	77.5953	-0.398056	0.296116	-1.34426	0.178864	0.30671
T256_05575	77.4036	0.731577	0.237907	3.07505	0.00210465	0.00804874
T256_03435	76.9444	-0.264592	0.199647	-1.3253	0.185073	0.315061
T256_08875	76.6819	-1.40568	0.191193	-7.35215	1.95e-13	2.22e-12
T256_04585	76.348	0.429213	0.19599	2.18997	0.0285262	0.0718971
T256_08475	76.2189	-0.115169	0.288323	-0.399446	0.689565	0.817634
T256_00175	76.009	-0.141052	0.232358	-0.607047	0.54382	0.693808
T256_05710	75.2566	0.684411	0.20487	3.34072	0.000835624	0.0035371
T256_02175	75.0579	0.626286	0.183693	3.40941	0.000651038	0.00284945
T256_04985	74.3857	-1.04373	0.330738	-3.15576	0.00160079	0.00637428
T256_05360	74.3708	-0.163768	0.199652	-0.820268	0.412063	0.577712
T256_06120	73.622	-0.443014	0.25973	-1.70567	0.0880689	0.178799
T256_00710	73.3074	-0.0615913	0.224623	-0.274198	0.783932	0.876025
T256_03455	72.7636	0.448896	0.225384	1.9917	0.0464044	0.107327
T256_06070	72.2334	0.545455	0.194047	2.81094	0.00493967	0.0166178
T256_08165	72.2252	-0.50516	0.337848	-1.49523	0.134854	0.247594
T256_00895	72.0782	-2.15303	0.228103	-9.43886	3.77e-21	6.4e-20
T256_08070	71.8704	-0.342502	0.224474	-1.5258	0.12706	0.238238
T256_05755	71.365	0.244415	0.177553	1.37657	0.168645	0.293994
T256_00380	71.1689	0.0385093	0.226712	0.16986	0.86512	0.925631
T256_04130	71.0331	0.351571	0.242582	1.44929	0.147257	0.265166
T256_06225	70.8176	0.310294	0.321542	0.965019	0.334535	0.494367
T256_03075	70.8138	0.323754	0.27085	1.19533	0.231959	0.375264
T256_05545	70.6738	0.473298	0.203343	2.32759	0.0199339	0.0534685
T256_01545	70.5888	1.07347	0.23285	4.61012	4.02e-06	2.61e-05
T256_08525	70.5768	0.660232	0.369315	1.78772	0.0738208	0.156023
T256_04485	70.464	0.319624	0.22302	1.43316	0.151811	0.271468
T256_04465	70.0773	0.18978	0.355329	0.534096	0.593275	0.741594
T256_02865	69.8609	-0.320934	0.235934	-1.36027	0.173744	0.299592
T256_08270	69.4294	-0.0298643	0.242734	-0.123033	0.902081	0.946561
T256_02960	69.3477	-0.721482	0.245003	-2.94478	0.0032318	0.011639
T256_04470	68.8943	0.419811	0.307536	1.36508	0.172228	0.297643
T256_04165	68.7986	0.54587	0.32591	1.67491	0.0939522	0.18876
T256_07905	68.4375	0.684145	0.205604	3.32749	0.000876311	0.00365919
T256_07925	68.2323	0.415364	0.240532	1.72686	0.0841932	0.172289
T256_00975	68.2078	-0.109394	0.200162	-0.546528	0.584703	0.73147
T256_01095	68.1773	-2.30534	0.315084	-7.31661	2.54e-13	2.85e-12
T256_06570	68.1711	0.318484	0.194512	1.63735	0.101558	0.200906
T256_00205	68.0139	0.0412498	0.249079	0.16561	0.868464	0.927282
T256_08840	68.0012	0.343409	0.22529	1.5243	0.127434	0.238649
T256_05500	67.781	0.244719	0.205845	1.18885	0.234498	0.378355
T256_02860	67.6247	-0.661746	0.276392	-2.39423	0.0166552	0.0459504
T256_00775	67.6201	0.318352	0.271287	1.17349	0.2406	0.38601
T256_04560	67.491	0.442984	0.226629	1.95466	0.0506229	0.114346
T256_01540	67.1049	0.919705	0.230081	3.99732	6.41e-05	0.000354763
T256_08935	66.7886	-0.326694	0.245495	-1.33076	0.183269	0.312527
T256_00385	66.4732	0.0269539	0.230398	0.116989	0.906869	0.94791
T256_02775	66.1631	0.171715	0.248889	0.689925	0.490241	0.649305
T256_01410	66.0682	0.511004	0.235568	2.16924	0.0300644	0.075405
T256_02210	65.3866	0.295151	0.330456	0.893162	0.371771	0.53481
T256_01485	65.2377	-0.325425	0.295568	-1.10101	0.27089	0.422326
T256_05840	64.8401	0.172855	0.239258	0.722463	0.47001	0.633843
T256_03695	64.1626	-0.104677	0.190955	-0.548177	0.58357	0.731238
T256_05180	64.056	0.307095	0.221324	1.38754	0.165279	0.289191
T256_08140	64.0378	0.896798	0.314956	2.84737	0.00440818	0.0151684
T256_02490	63.9977	-1.08475	0.369697	-2.93416	0.00334454	0.0119891
T256_02990	63.3659	0.060589	0.247648	0.244658	0.806721	0.889004
T256_06590	63.3132	0.0178722	0.21243	0.0841323	0.932951	0.964154
T256_08265	63.2485	0.145006	0.240991	0.601705	0.547371	0.697762
T256_06470	62.3087	0.0323661	0.266939	0.121249	0.903494	0.946561
T256_07730	62.2485	-0.12959	0.327935	-0.39517	0.692718	0.820743
T256_01320	61.2179	0.769128	0.302393	2.54347	0.0109758	0.0323618
T256_02655	61.0455	0.158493	0.219719	0.721343	0.470698	0.633843
T256_08795	61.0423	-0.0209425	0.217867	-0.0961251	0.923421	0.956077
T256_05875	60.8152	-0.616523	0.229472	-2.68671	0.00721606	0.0224322
T256_00750	59.7679	-0.316537	0.435499	-0.726837	0.467326	0.632794
T256_00925	59.752	-0.400303	0.302109	-1.32503	0.185162	0.315061
T256_08985	59.7475	-3.05634	0.335477	-9.11043	8.21e-20	1.27e-18
T256_00480	59.6759	0.125475	0.191446	0.655407	0.512205	0.666126
T256_09040	59.5147	-0.0974537	0.241313	-0.403847	0.686325	0.815671
T256_08200	59.2622	0.193185	0.219181	0.881394	0.378104	0.542406
T256_01700	58.6795	-0.0311178	0.241494	-0.128855	0.897472	0.945191
T256_09000	58.2104	0.267817	0.222128	1.20569	0.227939	0.371138
T256_01930	57.6342	-0.0538134	0.271542	-0.198177	0.842907	0.908786
T256_01685	57.5257	-0.296965	0.233018	-1.27443	0.20251	0.338246
T256_07200	57.1054	-0.938659	0.319671	-2.93633	0.00332125	0.0119333
T256_00765	57.0549	-0.115311	0.273528	-0.421572	0.673338	0.808319
T256_05195	56.8688	-0.22533	0.306948	-0.734097	0.462889	0.628992
T256_02145	56.8378	0.0625928	0.25401	0.246419	0.805358	0.889004
T256_02895	56.1629	0.0652024	0.232745	0.280145	0.779366	0.876025
T256_07940	56.1378	-0.972197	0.221755	-4.3841	1.16e-05	7.2e-05
T256_04450	56.0847	0.614248	0.243987	2.51754	0.0118176	0.0344495
T256_00135	55.1407	-0.0017157	0.31805	-0.00539442	0.995696	0.996341
T256_00745	54.603	-0.425701	0.379239	-1.12251	0.261644	0.411955
T256_01425	54.5117	0.268166	0.259479	1.03348	0.301381	0.454276
T256_01625	54.4485	-0.205784	0.242604	-0.848232	0.396309	0.561741
T256_09050	54.3004	-0.0500854	0.24462	-0.204748	0.837769	0.906171
T256_02480	53.6334	-1.00865	0.369205	-2.73194	0.00629622	0.0200409
T256_00250	53.5095	-0.357537	0.286863	-1.24637	0.212629	0.351296
T256_08290	53.0875	-0.264367	0.252401	-1.04741	0.294912	0.447259
T256_04015	53.0696	-0.138633	0.314103	-0.441362	0.658951	0.797589
T256_07405	53.0044	0.594498	0.250101	2.37703	0.0174527	0.0474727
T256_06655	52.9837	-0.25231	0.329518	-0.765692	0.44386	0.608485
T256_06465	52.4965	0.488331	0.310722	1.5716	0.116043	0.222163
T256_06455	52.4761	0.234749	0.263843	0.889728	0.373612	0.53646
T256_01690	52.1562	-0.335787	0.235724	-1.42449	0.154304	0.274227
T256_00290	52.0083	0.831515	0.251133	3.31106	0.000929437	0.00387057
T256_08375	51.9935	0.208856	0.307213	0.679841	0.496605	0.653753
T256_04200	51.9468	1.45728	0.305042	4.7773	1.78e-06	1.19e-05
T256_01430	51.6791	0.320476	0.254775	1.25788	0.208436	0.345901
T256_07665	51.6547	0.341621	0.236119	1.44681	0.147949	0.266102
T256_08635	51.4375	0.0999012	0.357943	0.279098	0.78017	0.876025
T256_07570	51.3692	0.446677	0.231493	1.92955	0.0536631	0.119841
T256_00760	51.2577	0.170732	0.305545	0.55878	0.576312	0.72435
T256_02780	51.2539	-0.0834127	0.29069	-0.286948	0.774152	0.874956
T256_07435	51.0938	0.222814	0.246719	0.903111	0.366467	0.52815
T256_07690	51.0461	0.226987	0.230745	0.983714	0.325256	0.483568
T256_06650	51.017	-0.221954	0.331382	-0.669784	0.502996	0.658026
T256_02585	50.8827	0.114902	0.278892	0.411996	0.680343	0.81231
T256_00190	50.4054	0.278944	0.284341	0.981019	0.326583	0.484234
T256_08055	50.0197	-0.125078	0.326267	-0.38336	0.701453	0.826529
T256_08100	49.6702	-0.472857	0.335586	-1.40905	0.15882	0.28043
T256_02835	49.4485	-0.754816	0.333155	-2.26566	0.0234722	0.0606432
T256_05190	49.432	0.17186	0.24846	0.691703	0.489124	0.649224
T256_01670	49.1679	-0.77658	0.218497	-3.5542	0.000379134	0.00175378
T256_02605	49.0888	-0.446185	0.284358	-1.5691	0.116626	0.222813
T256_04460	49.0815	0.468798	0.381931	1.22744	0.219656	0.361416
T256_00210	48.8731	0.273959	0.377616	0.725497	0.468147	0.632797
T256_00960	48.4027	0.0136221	0.268164	0.0507977	0.959487	0.976553
T256_07885	48.2012	0.283625	0.248642	1.1407	0.253997	0.4029
T256_02235	47.5511	0.557749	0.272318	2.04816	0.0405448	0.0966693
T256_05590	47.4897	0.406412	0.267001	1.52214	0.127975	0.238794
T256_05700	47.4679	-0.259735	0.253235	-1.02567	0.305048	0.458462
T256_00695	46.7674	-0.624437	0.246093	-2.53741	0.0111677	0.0328026
T256_07455	46.6838	0.282002	0.312001	0.903851	0.366074	0.52815
T256_08030	46.5703	2.04077	0.277273	7.36014	1.84e-13	2.1e-12
T256_02660	46.4842	-0.0292524	0.236588	-0.123643	0.901598	0.946561
T256_09025	46.3016	0.0219669	0.295721	0.0742827	0.940785	0.96579
T256_07205	46.2696	-0.311516	0.238477	-1.30627	0.19146	0.323993
T256_02015	46.161	0.86674	0.298044	2.9081	0.00363638	0.0128858
T256_03705	45.7766	-2.12888	0.269838	-7.88948	3.03e-15	3.87e-14
T256_08870	45.6268	-0.736311	0.278245	-2.64627	0.00813849	0.0248007
T256_05225	45.2784	0.543975	0.253991	2.14171	0.032217	0.0796404
T256_01185	44.8377	0.502678	0.298575	1.68359	0.0922608	0.186574
T256_01255	44.6591	0.543205	0.282881	1.92026	0.0548253	0.122053
T256_00880	44.2001	-0.710378	0.227434	-3.12345	0.00178747	0.00706302
T256_02855	43.6891	-0.261181	0.249702	-1.04597	0.295575	0.447708
T256_01115	43.6552	-0.568821	0.229842	-2.47484	0.0133296	0.0383505
T256_05385	43.5499	0.0618805	0.425902	0.145293	0.884479	0.93919
T256_02100	43.2367	0.490459	0.277197	1.76935	0.0768355	0.161073
T256_06315	43.101	0.423701	0.273083	1.55155	0.12077	0.228663
T256_03440	43.071	-0.206748	0.281583	-0.734235	0.462805	0.628992
T256_07430	43.0052	0.627342	0.256814	2.44279	0.0145742	0.0412403
T256_07780	42.6185	0.35172	0.244517	1.43843	0.150313	0.269462
T256_03010	42.3734	0.215822	0.270118	0.798994	0.424294	0.588451
T256_08610	42.0228	-0.657374	0.331521	-1.9829	0.0473785	0.108928
T256_02845	41.999	-0.558872	0.270584	-2.06542	0.0388828	0.0934277
T256_01725	41.486	-0.0332202	0.343572	-0.0966905	0.922972	0.956077
T256_00770	41.0921	-0.0117556	0.371907	-0.031609	0.974784	0.986274
T256_07225	41.0046	-1.05161	0.241816	-4.34882	1.37e-05	8.36e-05
T256_07220	40.6489	-1.02138	0.270923	-3.76998	0.000163261	0.000816305
T256_05845	40.1645	0.074209	0.269091	0.275776	0.78272	0.876025
T256_04445	39.879	0.368211	0.258177	1.42619	0.153812	0.274045
T256_03480	39.1366	-0.00643201	0.280862	-0.0229009	0.981729	0.990707
T256_03030	38.2594	-0.11282	0.262772	-0.429344	0.667673	0.802766
T256_06635	37.9447	-0.10563	0.240566	-0.43909	0.660596	0.797589
T256_00180	37.7495	0.0458822	0.27878	0.164582	0.869273	0.927505
T256_00755	37.6318	0.25684	0.357965	0.7175	0.473065	0.635001
T256_04695	37.359	0.570381	0.363904	1.56739	0.117023	0.223186
T256_06110	37.2094	0.870061	0.263702	3.29941	0.000968896	0.00401279
T256_08790	37.1795	-1.297	0.259106	-5.00568	5.57e-07	4.02e-06
T256_02160	37.1494	-0.0213925	0.282056	-0.0758451	0.939542	0.96579
T256_07130	37.1014	0.12461	0.261519	0.476484	0.63373	0.774711
T256_08780	36.8191	-0.0962065	0.347398	-0.276935	0.78183	0.876025
T256_06490	36.6255	-0.182096	0.380441	-0.478645	0.632191	0.773959
T256_04265	36.2823	0.475128	0.26784	1.77392	0.076076	0.159915
T256_06730	35.7001	-1.06257	0.258087	-4.11712	3.84e-05	0.000221994
T256_08275	35.5605	0.332897	0.28513	1.16753	0.242997	0.388931
T256_05115	35.4525	-0.433423	0.329975	-1.3135	0.189014	0.321007
T256_02880	35.3737	0.700578	0.354391	1.97685	0.0480584	0.109692
T256_08520	35.3301	0.861562	0.327989	2.6268	0.00861919	0.0262139
T256_01650	35.2177	-0.109502	0.409178	-0.267613	0.788997	0.878876
T256_00700	35.0298	-0.278347	0.325759	-0.854457	0.392852	0.559407
T256_06605	34.7795	0.482505	0.28332	1.70304	0.0885608	0.179562
T256_07250	34.539	-0.599951	0.294483	-2.03731	0.0416195	0.0988344
T256_04635	34.2248	0.525391	0.323847	1.62234	0.10473	0.205601
T256_04410	34.1015	0.216445	0.310772	0.696474	0.486132	0.645808
T256_07390	34.0594	0.106269	0.299086	0.355314	0.722354	0.84039
T256_07620	33.7964	-0.641569	0.301649	-2.12687	0.0334308	0.081985
T256_00270	33.6609	-0.129228	0.258569	-0.499783	0.617228	0.760461
T256_02890	33.6544	-0.114563	0.321482	-0.35636	0.721571	0.840111
T256_05135	33.483	0.694266	0.450033	1.5427	0.122904	0.231869
T256_02625	33.3661	-0.531981	0.298818	-1.78028	0.0750296	0.15793
T256_01120	33.1694	-0.823311	0.309682	-2.65857	0.00784729	0.024008
T256_05210	33.0284	0.223891	0.319089	0.701658	0.482893	0.643622
T256_08345	32.9354	-0.163814	0.348016	-0.470708	0.637849	0.778418
T256_02240	32.5546	0.82435	0.333677	2.4705	0.0134923	0.0385818
T256_08535	32.109	0.877429	0.367146	2.38986	0.0168547	0.046365
T256_05765	31.9468	0.294353	0.284687	1.03396	0.301157	0.454276
T256_02985	31.6941	0.685956	0.326111	2.10345	0.0354269	0.0860605
T256_02600	31.583	0.271149	0.433391	0.625645	0.531548	0.684039
T256_07240	31.231	-0.237549	0.273817	-0.867545	0.385644	0.551611
T256_05660	31.1229	0.442794	0.337925	1.31033	0.190083	0.322016
T256_04000	31.1008	0.182588	0.346602	0.526795	0.598336	0.746109
T256_08910	30.9324	-1.21997	0.316212	-3.85807	0.000114284	0.000588561
T256_02595	30.8767	0.188837	0.308929	0.611262	0.541026	0.691386
T256_06125	30.3739	-0.637767	0.384752	-1.65761	0.0973969	0.193915
T256_00215	29.8093	-0.0619777	0.254283	-0.243735	0.807436	0.889158
T256_02650	29.685	-0.000453749	0.283408	-0.00160104	0.998723	0.998723
T256_00080	29.4618	-0.00618331	0.343169	-0.0180182	0.985624	0.99316
T256_00150	28.9791	0.0928348	0.276411	0.335858	0.736978	0.846565
T256_06805	28.7434	0.368354	0.271734	1.35557	0.175237	0.301493
T256_02630	28.6777	-0.71379	0.327799	-2.17753	0.0294413	0.0740827
T256_03940	28.49	-0.666891	0.452504	-1.47378	0.140541	0.254855
T256_08490	28.4652	0.501132	0.34516	1.45188	0.146534	0.264171
T256_06335	28.3795	0.587295	0.284686	2.06296	0.0391167	0.0938437
T256_04790	27.9779	-0.206174	0.298826	-0.689947	0.490227	0.649305
T256_08945	27.9145	-0.108254	0.297767	-0.363552	0.716193	0.83637
T256_07135	27.8726	0.108819	0.287527	0.378466	0.705084	0.827777
T256_05145	27.5084	0.0634663	0.311206	0.203936	0.838403	0.906171
T256_09045	27.4038	0.441714	0.35056	1.26002	0.207661	0.344985
T256_04435	27.3527	0.910083	0.289896	3.13934	0.00169329	0.00672527
T256_02870	27.239	-0.662383	0.352096	-1.88125	0.0599374	0.130981
T256_09080	26.9311	0.0712609	0.294077	0.24232	0.808532	0.889731
T256_05150	26.6422	0.278855	0.301082	0.926177	0.354354	0.515909
T256_03080	26.5428	0.741358	0.33493	2.21347	0.0268654	0.0684936
T256_04965	26.5123	-1.00986	0.298571	-3.38231	0.000718786	0.00311071
T256_08690	26.4785	0.385219	0.277926	1.38605	0.165732	0.289656
T256_02695	26.3894	-0.176086	0.278728	-0.631749	0.527551	0.681494
T256_03015	26.2403	-0.0532025	0.316996	-0.167833	0.866714	0.926504
T256_02665	25.891	0.271161	0.339051	0.799764	0.423848	0.588451
T256_07215	25.6615	-0.81115	0.325662	-2.49078	0.0127465	0.0368099
T256_05095	25.4728	0.382563	0.313887	1.21879	0.222923	0.366011
T256_00220	24.6801	0.65052	0.291638	2.23057	0.0257096	0.0656952
T256_03090	24.3384	0.695104	0.411903	1.68754	0.0914991	0.185277
T256_02105	24.3375	0.553506	0.344574	1.60635	0.108198	0.211602
T256_06100	24.1374	0.0487916	0.35846	0.136114	0.891731	0.942295
T256_03085	24.1284	0.785363	0.497529	1.57853	0.114444	0.220301
T256_05665	24.0018	0.211315	0.311557	0.678256	0.49761	0.654304
T256_06105	23.9827	0.0849239	0.329271	0.257915	0.796473	0.883382
T256_04955	23.7279	-0.653737	0.369927	-1.76721	0.0771936	0.161503
T256_08510	23.6205	0.454861	0.331096	1.3738	0.169503	0.293994
T256_05680	23.1574	0.0178238	0.346205	0.0514834	0.95894	0.976553
T256_03160	22.9225	1.04503	0.351985	2.96897	0.00298796	0.0108112
T256_07575	22.6017	0.528179	0.371047	1.42348	0.154597	0.274227
T256_01110	22.4825	-0.209251	0.374828	-0.558259	0.576667	0.72435
T256_01360	22.1828	0.409516	0.361767	1.13199	0.257639	0.407423
T256_02950	22.1391	-0.803836	0.311759	-2.57839	0.00992619	0.0296634
T256_02095	22.0498	0.945467	0.34252	2.76033	0.00577434	0.0187031
T256_00705	22.0255	0.0601784	0.296477	0.202978	0.839152	0.906171
T256_01190	21.8205	0.31552	0.389563	0.809933	0.417978	0.583357
T256_06700	21.6179	0.210685	0.36561	0.576257	0.564442	0.714805
T256_01265	21.5158	1.11658	0.346043	3.22672	0.00125219	0.00505125
T256_00540	21.4108	0.49387	0.379348	1.30189	0.192954	0.326163
T256_03700	21.3579	-0.0611341	0.299021	-0.204448	0.838004	0.906171
T256_06640	21.1426	-0.00782517	0.309086	-0.0253171	0.979802	0.989408
T256_02165	20.8432	0.187236	0.332535	0.563058	0.573395	0.722001
T256_05540	20.8255	0.731068	0.383311	1.90724	0.056489	0.124858
T256_02245	20.7617	0.672961	0.38834	1.73292	0.0831108	0.17098
T256_00535	20.5871	1.1498	0.399613	2.87728	0.00401126	0.0139896
T256_01630	20.0877	0.894812	0.384119	2.32952	0.0198318	0.0532871
T256_02940	20.0389	0.490911	0.323025	1.51973	0.128579	0.239433
T256_08315	19.9229	-0.233193	0.312505	-0.746207	0.455542	0.621743
T256_07230	19.8642	-0.0933208	0.38127	-0.244763	0.80664	0.889004
T256_04270	19.6141	0.205092	0.313725	0.65373	0.513286	0.666969
T256_00245	19.5773	-0.0439111	0.340418	-0.128991	0.897364	0.945191
T256_01125	19.3506	-0.0540249	0.362999	-0.14883	0.881688	0.937514
T256_05760	19.3218	0.4511	0.329517	1.36897	0.171008	0.296196
T256_02955	19.3111	-0.949364	0.353146	-2.6883	0.00718163	0.0224176
T256_00165	19.2515	0.114303	0.421887	0.270932	0.786443	0.877296
T256_00405	19.0191	-0.294249	0.34878	-0.843653	0.398863	0.56381
T256_02975	19.0113	0.504833	0.318513	1.58497	0.112973	0.21875
T256_08325	18.9534	-0.248565	0.376868	-0.659554	0.50954	0.664337
T256_08545	18.9414	-0.126739	0.429677	-0.294964	0.768021	0.869587
T256_08530	18.9256	0.473127	0.341996	1.38343	0.166534	0.290728
T256_05140	18.616	-0.190303	0.46619	-0.40821	0.68312	0.813777
T256_04480	18.5144	-0.315468	0.338657	-0.931528	0.35158	0.513414
T256_00015	18.2612	-0.238163	0.347613	-0.685139	0.493256	0.650795
T256_04775	18.2032	-0.185778	0.355026	-0.52328	0.600779	0.747948
T256_00075	18.1671	0.664599	0.419657	1.58367	0.113268	0.21875
T256_02980	18.1558	0.52733	0.35468	1.48678	0.137074	0.250331
T256_05155	17.9358	-0.123042	0.417207	-0.294918	0.768056	0.869587
T256_02610	17.9316	-0.0134306	0.43967	-0.030547	0.975631	0.986485
T256_02900	17.7522	-0.571625	0.384978	-1.48482	0.137591	0.250977
T256_02635	17.5729	0.084307	0.415758	0.202779	0.839308	0.906171
T256_00140	17.3587	-0.280233	0.376607	-0.7441	0.456816	0.622931
T256_08310	17.2244	0.413715	0.44365	0.932525	0.351065	0.513146
T256_08970	17.0822	-0.664975	0.370165	-1.79643	0.0724262	0.154546
T256_08575	16.8887	0.584919	0.385513	1.51725	0.129204	0.240216
T256_03575	16.5564	0.0508397	0.468743	0.10846	0.913631	0.951827
T256_08335	16.5048	-0.7862	0.36267	-2.16781	0.0301731	0.0754327
T256_08540	16.3264	0.295626	0.424071	0.697113	0.485732	0.645808
T256_08805	15.994	-1.31567	0.455558	-2.88804	0.00387656	0.013643
T256_00145	15.8536	0.0349299	0.365664	0.0955248	0.923898	0.956077
T256_07185	15.7058	-0.00781361	0.360814	-0.0216555	0.982723	0.991062
T256_06735	15.0639	-0.898306	0.409303	-2.19472	0.0281835	0.0712659
T256_02930	14.5434	-0.0242162	0.454533	-0.053277	0.957511	0.976472
T256_02540	14.4347	-0.331197	0.482003	-0.687127	0.492002	0.650251
T256_02680	14.402	0.144938	0.418877	0.346015	0.729331	0.84085
T256_05600	14.331	-0.75033	0.434676	-1.72618	0.0843143	0.172309
T256_06035	14.2956	-0.183943	0.392074	-0.469155	0.638959	0.779157
T256_08960	14.1678	-0.656758	0.462948	-1.41864	0.156003	0.276088
T256_01195	14.0814	1.15801	0.422804	2.73889	0.00616473	0.0197195
T256_07855	13.8422	0.233301	0.395413	0.590018	0.555179	0.705968
T256_05125	13.8351	0.191169	0.513445	0.372325	0.709651	0.831874
T256_04670	13.5475	0.528258	0.460547	1.14702	0.251372	0.399969
T256_06630	13.4779	0.100504	0.344697	0.291572	0.770614	0.871594
T256_02615	13.4403	-0.532803	0.499371	-1.06695	0.285995	0.440541
T256_04640	13.3042	0.410692	0.384754	1.06742	0.285784	0.440541
T256_05595	13.3034	0.331163	0.366946	0.902484	0.3668	0.52815
T256_01675	13.158	-0.734136	0.426973	-1.7194	0.0855419	0.174127
T256_02140	13.1403	-0.033834	0.427581	-0.0791288	0.93693	0.965579
T256_05800	13.0336	0.196672	0.454914	0.432329	0.665503	0.80078
T256_04400	12.8387	0.0522376	0.398611	0.131049	0.895736	0.94465
T256_04780	12.7143	-0.470348	0.434427	-1.08269	0.278948	0.432272
T256_04645	12.6554	1.24692	0.439617	2.83638	0.00456284	0.015562
T256_06340	12.5283	0.612555	0.509	1.20345	0.228803	0.371138
T256_00360	12.1929	-0.14262	0.417314	-0.341756	0.732534	0.842714
T256_04770	11.9579	-0.593992	0.492997	-1.20486	0.228257	0.371138
T256_02590	11.6537	0.616232	0.406849	1.51465	0.129862	0.240284
T256_02640	11.6517	-0.195825	0.45207	-0.433174	0.664889	0.800665
T256_01660	11.3691	-0.480167	0.455899	-1.05323	0.292235	0.445269
T256_00280	10.9843	0.445152	0.4503	0.988568	0.322874	0.481042
T256_00660	10.914	-1.63938	0.467006	-3.51041	0.000447412	0.00202713
T256_04970	10.8043	-1.26564	0.496587	-2.54867	0.0108134	0.0320666
T256_08385	10.6373	0.650371	0.535048	1.21554	0.224161	0.367653
T256_01665	10.606	-0.09152	0.446958	-0.204762	0.837758	0.906171
T256_08955	10.4165	-0.360599	0.511993	-0.704305	0.481243	0.642719
T256_07210	10.3698	-0.0600471	0.45078	-0.133207	0.89403	0.943494
T256_02455	9.78507	-1.17642	0.49952	-2.3551	0.0185178	0.0498433
T256_06835	9.60642	-0.24947	0.436408	-0.571644	0.567563	0.716995
T256_08340	9.21504	-0.319454	0.521792	-0.612224	0.540389	0.691189
T256_06840	9.19134	0.00763955	0.705447	0.0108294	0.99136	0.994807
T256_00595	8.77719	-0.118724	0.451768	-0.262798	0.792706	0.881736
T256_02495	7.82502	-0.476978	0.449554	-1.061	0.288689	0.441829
T256_01655	7.78076	-0.226729	0.55557	-0.408102	0.683199	0.813777
T256_08320	7.6958	-0.908899	0.518619	-1.75254	0.0796818	0.165468
T256_04960	7.48238	-0.50263	0.50838	-0.988689	0.322815	0.481042
T256_02620	7.31787	-0.00953249	0.746788	-0.0127647	0.989816	0.994807
T256_08620	7.31238	-0.752694	0.644935	-1.16708	0.243176	0.388931
T256_02645	7.21779	0.0694619	0.649746	0.106906	0.914863	0.952315
T256_08925	6.95187	-0.508674	0.600342	-0.847307	0.396824	0.561955
T256_05020	6.94575	-1.2588	0.594453	-2.11757	0.0342113	0.0836337
T256_01560	6.89268	0.0561181	0.561219	0.0999933	0.92035	0.954876
T256_08330	6.83913	0.0465923	0.560585	0.0831137	0.933761	0.964346
T256_07035	6.82447	0.823111	0.583658	1.41026	0.158463	0.28012
T256_02965	6.82229	-0.321384	0.669138	-0.480296	0.631017	0.773133
T256_00735	6.68996	-1.70168	0.591112	-2.87878	0.00399223	0.0139896
T256_08965	6.62286	0.285067	0.555834	0.512864	0.608046	0.754563
T256_02935	6.59666	0.145293	0.523643	0.277465	0.781423	0.876025
T256_00275	6.5783	1.11911	0.520273	2.151	0.0314766	0.0779347
T256_01105	6.3507	-1.23753	0.653755	-1.89296	0.0583638	0.128085
T256_02565	5.90364	-0.856831	0.665995	-1.28654	0.198254	0.332216
T256_05025	5.89001	-1.29905	0.620834	-2.09243	0.0364004	0.0881484
T256_07235	5.78785	-0.436948	0.567455	-0.770013	0.441292	0.606731
T256_02570	5.76483	0.600187	0.754801	0.79516	0.426521	0.591008
T256_02675	5.49212	-0.0076222	0.641155	-0.0118882	0.990515	0.994807
T256_00450	5.31468	-0.785518	0.548934	-1.43099	0.152433	0.271951
T256_08235	5.27591	0.0364027	0.536552	0.0678456	0.945909	0.969117
T256_00530	5.20885	2.53245	0.839811	3.0155	0.0025656	0.0094829
T256_05055	5.11714	-0.034835	0.584332	-0.059615	0.952462	0.972607
T256_00395	5.07989	-0.668522	0.526043	-1.27085	0.203782	0.340003
T256_02500	5.0309	-1.10342	0.569859	-1.9363	0.0528306	0.118638
T256_09015	4.78463	0.00759878	0.709159	0.0107152	0.991451	0.994807
T256_04405	4.76808	0.101247	0.671857	0.150697	0.880215	0.936592
T256_00725	4.63727	-0.0983601	0.667631	-0.147327	0.882874	0.938129
T256_02555	4.62714	-0.0909548	0.656906	-0.138459	0.889877	0.942295
T256_04975	4.53493	-1.71074	0.708041	-2.41616	0.015685	0.043585
T256_04430	4.51322	-0.307003	0.609383	-0.503794	0.614406	0.758535
T256_00720	4.504	-0.818837	0.587237	-1.39439	0.1632	0.28739
T256_06345	4.43995	-0.427799	0.633361	-0.675442	0.499395	0.655875
T256_06075	4.24277	0.0766274	0.626131	0.122382	0.902596	0.946561
T256_02515	4.20412	-0.0244321	0.624928	-0.0390958	0.968814	0.982164
T256_01100	4.10883	0.153533	0.808595	0.189876	0.849406	0.913881
T256_02545	4.05813	-1.43916	0.70237	-2.049	0.040462	0.0966209
T256_02685	4.02606	-0.155645	0.699188	-0.222609	0.82384	0.900165
T256_07395	3.99513	0.473339	0.66241	0.714571	0.474874	0.636875
T256_02525	3.97385	-0.0907815	0.648642	-0.139956	0.888695	0.942295
T256_03570	3.89063	0.181009	0.774802	0.233619	0.815281	0.894608
T256_04845	3.86568	1.12474	0.70704	1.59077	0.111661	0.217275
T256_00310	3.70477	-0.40231	0.683468	-0.58863	0.55611	0.70657
T256_02505	3.33147	-0.250726	0.710864	-0.352706	0.724309	0.84085
T256_06090	2.72081	0.203822	0.909257	0.224163	0.82263	0.899479
T256_04415	2.63301	0.28277	0.85543	0.330559	0.740978	NA
T256_02575	2.59391	1.30522	0.924035	1.41252	0.157796	NA
T256_02520	2.25428	-1.0756	0.799815	-1.34482	0.178685	NA
T256_00550	2.23845	-1.49989	0.752385	-1.99351	0.0462053	NA
T256_00495	2.21214	1.94026	1.05792	1.83403	0.0666489	NA
T256_05880	2.19744	-0.183907	0.914012	-0.201209	0.840535	NA
T256_02135	2.06396	-0.255579	0.945277	-0.270375	0.786872	NA
T256_00555	2.05254	-0.282309	0.883675	-0.319471	0.749369	NA
T256_00160	1.95171	-0.696464	0.807685	-0.862296	0.388524	NA
T256_06080	1.84626	-0.0763829	0.910122	-0.083926	0.933115	NA
T256_06095	1.68767	0.899266	0.888932	1.01163	0.311717	NA
T256_06085	1.50077	-0.832671	0.956375	-0.870653	0.383944	NA
T256_00500	1.33572	0.279864	1.02248	0.273712	0.784306	NA
T256_00525	0.956805	0.904599	1.10629	0.817684	0.413537	NA
T256_05185	0.894354	0.695682	1.12134	0.6204	0.534994	NA
T256_02580	0.841406	-0.203302	1.07369	-0.189349	0.849819	NA
T256_04395	0.788698	-0.599674	1.08233	-0.554057	0.57954	NA
T256_00515	0.77333	0.449482	1.14117	0.393877	0.693672	NA
T256_02690	0.77203	-1.57739	1.12116	-1.40693	0.159449	NA
T256_04935	0.607315	-0.976682	1.14162	-0.855522	0.392262	NA
T256_00570	0.597374	-0.489253	1.13998	-0.429175	0.667796	NA
T256_00730	0.541669	-1.19419	1.13864	-1.04879	0.294276	NA
T256_07890	0.524739	1.14945	1.1379	1.01015	0.312424	NA
T256_01030	0.52205	-1.43926	1.10875	-1.29809	0.194257	NA
T256_02450	0.422669	0.346481	1.11075	0.311934	0.75509	NA
T256_00505	0.328653	0.0375071	1.06823	0.0351115	0.971991	NA
T256_02535	0.290222	-0.59366	1.06448	-0.557701	0.577049	NA
T256_04475	0.218668	-0.535763	1.03384	-0.518227	0.6043	NA
T256_00685	0.0713027	-0.193825	0.935812	-0.20712	0.835916	NA
T256_04980	0.0530471	0.0103858	0.935812	0.0110982	0.991145	NA
T256_05005	0.0451883	0.0103858	0.935812	0.0110982	0.991145	NA
T256_00295	0	NA	NA	NA	NA	NA
T256_00300	0	NA	NA	NA	NA	NA
T256_00305	0	NA	NA	NA	NA	NA
T256_00315	0	NA	NA	NA	NA	NA
T256_00325	0	NA	NA	NA	NA	NA
T256_00330	0	NA	NA	NA	NA	NA
T256_00335	0	NA	NA	NA	NA	NA
T256_00345	0	NA	NA	NA	NA	NA
T256_00355	0	NA	NA	NA	NA	NA
T256_00430	0	NA	NA	NA	NA	NA
T256_00435	0	NA	NA	NA	NA	NA
T256_00440	0	NA	NA	NA	NA	NA
T256_00445	0	NA	NA	NA	NA	NA
T256_00455	0	NA	NA	NA	NA	NA
T256_00460	0	NA	NA	NA	NA	NA
T256_00470	0	NA	NA	NA	NA	NA
T256_00475	0	NA	NA	NA	NA	NA
T256_00490	0	NA	NA	NA	NA	NA
T256_00510	0	NA	NA	NA	NA	NA
T256_00545	0	NA	NA	NA	NA	NA
T256_00565	0	NA	NA	NA	NA	NA
T256_00575	0	NA	NA	NA	NA	NA
T256_00675	0	NA	NA	NA	NA	NA
T256_00680	0	NA	NA	NA	NA	NA
T256_00990	0	NA	NA	NA	NA	NA
T256_00995	0	NA	NA	NA	NA	NA
T256_01000	0	NA	NA	NA	NA	NA
T256_01005	0	NA	NA	NA	NA	NA
T256_01010	0	NA	NA	NA	NA	NA
T256_01015	0	NA	NA	NA	NA	NA
T256_01020	0	NA	NA	NA	NA	NA
T256_01025	0	NA	NA	NA	NA	NA
T256_01035	0	NA	NA	NA	NA	NA
T256_01040	0	NA	NA	NA	NA	NA
T256_01045	0	NA	NA	NA	NA	NA
T256_01050	0	NA	NA	NA	NA	NA
T256_01055	0	NA	NA	NA	NA	NA
T256_01060	0	NA	NA	NA	NA	NA
T256_01065	0	NA	NA	NA	NA	NA
T256_01070	0	NA	NA	NA	NA	NA
T256_01075	0	NA	NA	NA	NA	NA
T256_01080	0	NA	NA	NA	NA	NA
T256_01085	0	NA	NA	NA	NA	NA
T256_01090	0	NA	NA	NA	NA	NA
T256_02190	0	NA	NA	NA	NA	NA
T256_02195	0	NA	NA	NA	NA	NA
T256_02200	0	NA	NA	NA	NA	NA
T256_02205	0	NA	NA	NA	NA	NA
T256_02390	0	NA	NA	NA	NA	NA
T256_02395	0	NA	NA	NA	NA	NA
T256_02410	0	NA	NA	NA	NA	NA
T256_02415	0	NA	NA	NA	NA	NA
T256_02420	0	NA	NA	NA	NA	NA
T256_02425	0	NA	NA	NA	NA	NA
T256_02430	0	NA	NA	NA	NA	NA
T256_02435	0	NA	NA	NA	NA	NA
T256_02445	0	NA	NA	NA	NA	NA
T256_02460	0	NA	NA	NA	NA	NA
T256_02465	0	NA	NA	NA	NA	NA
T256_02470	0	NA	NA	NA	NA	NA
T256_02475	0	NA	NA	NA	NA	NA
T256_02510	0	NA	NA	NA	NA	NA
T256_02530	0	NA	NA	NA	NA	NA
T256_02550	0	NA	NA	NA	NA	NA
T256_02560	0	NA	NA	NA	NA	NA
T256_02670	0	NA	NA	NA	NA	NA
T256_02700	0	NA	NA	NA	NA	NA
T256_02905	0	NA	NA	NA	NA	NA
T256_02910	0	NA	NA	NA	NA	NA
T256_02915	0	NA	NA	NA	NA	NA
T256_03095	0	NA	NA	NA	NA	NA
T256_03100	0	NA	NA	NA	NA	NA
T256_03105	0	NA	NA	NA	NA	NA
T256_03110	0	NA	NA	NA	NA	NA
T256_03115	0	NA	NA	NA	NA	NA
T256_03120	0	NA	NA	NA	NA	NA
T256_03125	0	NA	NA	NA	NA	NA
T256_03130	0	NA	NA	NA	NA	NA
T256_03135	0	NA	NA	NA	NA	NA
T256_04795	0	NA	NA	NA	NA	NA
T256_04800	0	NA	NA	NA	NA	NA
T256_04805	0	NA	NA	NA	NA	NA
T256_04810	0	NA	NA	NA	NA	NA
T256_04815	0	NA	NA	NA	NA	NA
T256_04820	0	NA	NA	NA	NA	NA
T256_04825	0	NA	NA	NA	NA	NA
T256_04830	0	NA	NA	NA	NA	NA
T256_04835	0	NA	NA	NA	NA	NA
T256_04840	0	NA	NA	NA	NA	NA
T256_04850	0	NA	NA	NA	NA	NA
T256_04855	0	NA	NA	NA	NA	NA
T256_04860	0	NA	NA	NA	NA	NA
T256_04865	0	NA	NA	NA	NA	NA
T256_04870	0	NA	NA	NA	NA	NA
T256_04875	0	NA	NA	NA	NA	NA
T256_04880	0	NA	NA	NA	NA	NA
T256_04885	0	NA	NA	NA	NA	NA
T256_04890	0	NA	NA	NA	NA	NA
T256_04895	0	NA	NA	NA	NA	NA
T256_04900	0	NA	NA	NA	NA	NA
T256_04910	0	NA	NA	NA	NA	NA
T256_04915	0	NA	NA	NA	NA	NA
T256_04920	0	NA	NA	NA	NA	NA
T256_04925	0	NA	NA	NA	NA	NA
T256_04940	0	NA	NA	NA	NA	NA
T256_04945	0	NA	NA	NA	NA	NA
T256_04950	0	NA	NA	NA	NA	NA
T256_04990	0	NA	NA	NA	NA	NA
T256_04995	0	NA	NA	NA	NA	NA
T256_05000	0	NA	NA	NA	NA	NA
T256_05010	0	NA	NA	NA	NA	NA
T256_05015	0	NA	NA	NA	NA	NA
T256_05035	0	NA	NA	NA	NA	NA
T256_05040	0	NA	NA	NA	NA	NA
T256_05045	0	NA	NA	NA	NA	NA
T256_05050	0	NA	NA	NA	NA	NA
T256_05060	0	NA	NA	NA	NA	NA
T256_05065	0	NA	NA	NA	NA	NA
T256_05070	0	NA	NA	NA	NA	NA
T256_05075	0	NA	NA	NA	NA	NA
T256_05080	0	NA	NA	NA	NA	NA
T256_05085	0	NA	NA	NA	NA	NA
T256_05090	0	NA	NA	NA	NA	NA
T256_05100	0	NA	NA	NA	NA	NA
T256_05105	0	NA	NA	NA	NA	NA
T256_06665	0	NA	NA	NA	NA	NA
T256_06740	0	NA	NA	NA	NA	NA
T256_06745	0	NA	NA	NA	NA	NA
T256_06750	0	NA	NA	NA	NA	NA
T256_07895	0	NA	NA	NA	NA	NA
T256_07945	0	NA	NA	NA	NA	NA
T256_08765	0	NA	NA	NA	NA	NA
